# Supplementary material for: EMF1 and PRC2 Cooperate to Repress Key Regulators of Arabidopsis Development
Source: PLoS Genet. 2012 Mar 22;8(3):e1002512. doi: 10.1371/journal.pgen.1002512 (PMC3310727; doi:10.1371/journal.pgen.1002512)
Supplement: Table S1 — EMF1 binding peaks on the 5 Arabidopsis chromosomes. (XLS) [file pgen.1002512.s005.xls]

## Sheet: 8541
Table S1. EMF1 binding peaks on the 5 Arabidopsis chromosomes
Chromosome	No. of Gene	Peak position		Peak height	Description
chr1	0	10150	11550	0.794	ID=2; p=1.748e-009; maxwin=0.9033162; maxstart=11184; maxend=11241
chr1	0	16650	16950	1.099	ID=4; p=2.822e-010; maxwin=1.3814418; maxstart=16765; maxend=16821
chr1	0	77750	78200	0.78	ID=8; p=1.649e-009; maxwin=0.8694412; maxstart=78197; maxend=78246
chr1	0	364400	364600	0.645	ID=31; p=9.178e-009; maxwin=0.656993666666667; maxstart=364505; maxend=364557
chr1	0	468550	469000	0.855	ID=39; p=1.607e-009; maxwin=0.9863808; maxstart=468806; maxend=468862
chr1	0	469150	469450	0.737	ID=40; p=5.013e-009; maxwin=0.827629; maxstart=469307; maxend=469359
chr1	0	517300	517500	0.715	ID=45; p=4.337e-009; maxwin=0.772441; maxstart=517450; maxend=517509
chr1	0	582500	583350	0.794	ID=55; p=4.869e-009; maxwin=0.901889666666667; maxstart=582690; maxend=582739
chr1	0	583450	583950	0.8	ID=56; p=3.971e-009; maxwin=0.884024833333333; maxstart=583750; maxend=583802
chr1	0	769100	769250	0.796	ID=70; p=2.021e-009; maxwin=0.8619414; maxstart=769121; maxend=769173
chr1	0	842550	842700	0.673	ID=73; p=1.400e-008; maxwin=0.7080666; maxstart=842534; maxend=842598
chr1	0	922500	922750	0.749	ID=81; p=2.252e-009; maxwin=0.8206912; maxstart=922645; maxend=922699
chr1	0	927350	929850	1.575	ID=84; p=6.852e-010; maxwin=2.634628; maxstart=928581; maxend=928631
chr1	0	952050	952400	0.957	ID=86; p=1.838e-010; maxwin=1.166566; maxstart=952179; maxend=952239
chr1	0	952550	953000	0.941	ID=87; p=1.366e-009; maxwin=1.192692; maxstart=952729; maxend=952784
chr1	0	956250	956550	0.673	ID=89; p=1.375e-008; maxwin=0.6958166; maxstart=956414; maxend=956470
chr1	0	1251350	1251500	0.702	ID=109; p=5.880e-009; maxwin=0.73513; maxstart=1251471; maxend=1251526
chr1	0	1287250	1289000	1.098	ID=111; p=1.577e-011; maxwin=1.261506; maxstart=1288779; maxend=1288834
chr1	0	1299650	1299800	0.707	ID=113; p=1.111e-009; maxwin=0.749150833333333; maxstart=1299747; maxend=1299802
chr1	0	1334000	1334200	0.742	ID=115; p=1.409e-008; maxwin=0.850629; maxstart=1334069; maxend=1334121
chr1	0	1339000	1339200	0.793	ID=116; p=7.083e-011; maxwin=0.8723184; maxstart=1339086; maxend=1339148
chr1	0	1477650	1478900	1.251	ID=120; p=1.516e-009; maxwin=1.457944; maxstart=1478025; maxend=1478074
chr1	0	1534950	1535300	0.69	ID=124; p=1.318e-008; maxwin=0.7454424; maxstart=1535171; maxend=1535226
chr1	0	1538400	1538550	0.664	ID=127; p=4.710e-009; maxwin=0.685296833333333; maxstart=1538389; maxend=1538441
chr1	0	1543150	1543850	1.172	ID=133; p=1.111e-011; maxwin=1.403068; maxstart=1543608; maxend=1543658
chr1	0	1838700	1839050	0.699	ID=161; p=7.324e-009; maxwin=0.722588333333333; maxstart=1838780; maxend=1838831
chr1	0	1874000	1874150	0.686	ID=166; p=2.564e-009; maxwin=0.717900833333333; maxstart=1874109; maxend=1874167
chr1	0	1932950	1933150	0.677	ID=171; p=5.503e-009; maxwin=0.69288; maxstart=1933054; maxend=1933113
chr1	0	1999300	1999500	0.67	ID=173; p=1.143e-008; maxwin=0.689723833333333; maxstart=1999399; maxend=1999449
chr1	0	2030400	2030550	0.763	ID=177; p=3.008e-009; maxwin=0.8111312; maxstart=2030476; maxend=2030536
chr1	0	2176100	2176350	0.749	ID=186; p=3.346e-009; maxwin=0.8165052; maxstart=2176211; maxend=2176262
chr1	0	2357700	2358000	0.787	ID=200; p=5.919e-009; maxwin=0.87038; maxstart=2357777; maxend=2357834
chr1	0	2392550	2393150	0.971	ID=202; p=2.843e-009; maxwin=1.19925666666667; maxstart=2392788; maxend=2392837
chr1	0	2476850	2476950	0.713	ID=207; p=3.333e-010; maxwin=0.740246166666667; maxstart=2476900; maxend=2476965
chr1	0	2521000	2521200	0.696	ID=208; p=7.659e-009; maxwin=0.741289; maxstart=2521152; maxend=2521205
chr1	0	2680050	2680200	0.659	ID=226; p=2.170e-008; maxwin=0.6853302; maxstart=2680112; maxend=2680174
chr1	0	2680850	2681250	0.954	ID=227; p=3.301e-009; maxwin=1.149153; maxstart=2681102; maxend=2681154
chr1	0	2805050	2805350	0.943	ID=233; p=6.020e-009; maxwin=1.1851444; maxstart=2805129; maxend=2805182
chr1	0	2905800	2906600	0.841	ID=241; p=4.100e-009; maxwin=1.0157076; maxstart=2906125; maxend=2906180
chr1	0	2906850	2907000	0.634	ID=242; p=1.421e-008; maxwin=0.641341; maxstart=2906895; maxend=2906950
chr1	0	2907350	2907800	0.971	ID=243; p=5.801e-010; maxwin=1.203019; maxstart=2907665; maxend=2907729
chr1	0	2932050	2932200	0.655	ID=246; p=4.749e-009; maxwin=0.6610285; maxstart=2932097; maxend=2932153
chr1	0	3062400	3063600	1.207	ID=259; p=3.804e-011; maxwin=1.504644; maxstart=3062677; maxend=3062726
chr1	0	3079700	3080200	0.719	ID=261; p=2.800e-009; maxwin=0.7800808; maxstart=3079979; maxend=3080028
chr1	0	3080650	3080750	0.655	ID=262; p=7.036e-009; maxwin=0.6761325; maxstart=3080694; maxend=3080754
chr1	0	3081850	3082850	0.845	ID=263; p=5.053e-010; maxwin=1.0010194; maxstart=3082069; maxend=3082126
chr1	0	3131850	3132150	0.707	ID=270; p=7.864e-009; maxwin=0.7538304; maxstart=3131985; maxend=3132038
chr1	0	3132450	3132750	0.703	ID=271; p=4.343e-009; maxwin=0.7343095; maxstart=3132433; maxend=3132482
chr1	0	3482700	3482950	0.653	ID=290; p=2.821e-008; maxwin=0.689518; maxstart=3482923; maxend=3482972
chr1	0	3759200	3759650	0.735	ID=308; p=2.353e-009; maxwin=0.7746036; maxstart=3759278; maxend=3759338
chr1	0	3765600	3765750	0.706	ID=311; p=5.316e-009; maxwin=0.7398532; maxstart=3765637; maxend=3765691
chr1	0	4061850	4062050	0.695	ID=333; p=9.406e-009; maxwin=0.7126034; maxstart=4062005; maxend=4062061
chr1	0	4091000	4091100	0.687	ID=343; p=3.411e-009; maxwin=0.7312284; maxstart=4091005; maxend=4091060
chr1	0	4096350	4096750	0.99	ID=345; p=1.573e-009; maxwin=1.1702075; maxstart=4096549; maxend=4096601
chr1	0	4131700	4132050	0.828	ID=350; p=1.276e-009; maxwin=0.9719154; maxstart=4131934; maxend=4131987
chr1	0	4165300	4166350	0.956	ID=356; p=1.388e-009; maxwin=1.178852; maxstart=4165917; maxend=4165966
chr1	0	4169000	4169650	0.801	ID=357; p=1.226e-009; maxwin=0.9540406; maxstart=4169437; maxend=4169495
chr1	0	4297600	4298050	0.73	ID=369; p=3.142e-009; maxwin=0.7981036; maxstart=4297882; maxend=4297931
chr1	0	4301650	4301950	0.732	ID=371; p=6.258e-009; maxwin=0.8321662; maxstart=4301627; maxend=4301689
chr1	0	4340800	4341700	0.874	ID=374; p=1.921e-009; maxwin=1.0350414; maxstart=4341085; maxend=4341136
chr1	0	4365850	4366300	0.705	ID=375; p=3.846e-009; maxwin=0.739541; maxstart=4366081; maxend=4366140
chr1	0	4419550	4419650	0.733	ID=378; p=9.529e-009; maxwin=0.7639158; maxstart=4419521; maxend=4419577
chr1	0	4504550	4504800	0.754	ID=382; p=8.186e-010; maxwin=0.788488666666667; maxstart=4504759; maxend=4504816
chr1	0	4536000	4536200	0.765	ID=387; p=6.940e-010; maxwin=0.8672292; maxstart=4536111; maxend=4536167
chr1	0	4552100	4553050	0.898	ID=392; p=3.900e-010; maxwin=1.09229316666667; maxstart=4552788; maxend=4552843
chr1	0	4553450	4553750	0.812	ID=393; p=2.016e-009; maxwin=0.944541; maxstart=4553670; maxend=4553719
chr1	0	4554300	4554450	0.751	ID=394; p=6.305e-010; maxwin=0.7871036; maxstart=4554385; maxend=4554443
chr1	0	4556400	4556600	0.765	ID=395; p=4.596e-009; maxwin=0.8291658; maxstart=4556474; maxend=4556534
chr1	0	4596000	4596150	0.668	ID=399; p=3.784e-009; maxwin=0.688697333333333; maxstart=4596048; maxend=4596109
chr1	0	4807750	4808100	1.106	ID=411; p=1.623e-009; maxwin=1.4222092; maxstart=4808050; maxend=4808108
chr1	0	4830600	4832450	0.946	ID=414; p=1.361e-009; maxwin=1.465522; maxstart=4832076; maxend=4832125
chr1	0	4832550	4832800	0.79	ID=415; p=8.602e-010; maxwin=0.8876462; maxstart=4832626; maxend=4832685
chr1	0	4904050	4904200	0.709	ID=418; p=2.557e-009; maxwin=0.7575214; maxstart=4904111; maxend=4904172
chr1	0	4980400	4980600	0.755	ID=426; p=5.881e-009; maxwin=0.8486462; maxstart=4980520; maxend=4980573
chr1	0	4994150	4994800	0.866	ID=428; p=3.917e-010; maxwin=1.0035852; maxstart=4994528; maxend=4994586
chr1	0	4995650	4996300	0.878	ID=429; p=6.136e-010; maxwin=1.052772; maxstart=4996019; maxend=4996080
chr1	0	4996750	4997250	0.848	ID=430; p=6.439e-009; maxwin=0.978718333333333; maxstart=4996899; maxend=4996950
chr1	0	5280250	5282050	0.828	ID=449; p=9.780e-010; maxwin=1.0537102; maxstart=5280680; maxend=5280729
chr1	0	5395350	5395550	0.7	ID=458; p=2.484e-009; maxwin=0.734084; maxstart=5395330; maxend=5395384
chr1	0	5423200	5423400	0.786	ID=461; p=2.402e-009; maxwin=0.9077815; maxstart=5423247; maxend=5423296
chr1	0	5653250	5653350	0.622	ID=480; p=2.693e-008; maxwin=0.632573666666667; maxstart=5653302; maxend=5653356
chr1	0	5653850	5654250	0.799	ID=481; p=9.515e-009; maxwin=0.893959; maxstart=5654127; maxend=5654187
chr1	0	5699950	5700500	0.788	ID=483; p=6.609e-010; maxwin=0.934447833333333; maxstart=5699997; maxend=5700046
chr1	0	5794650	5794900	0.715	ID=493; p=6.249e-009; maxwin=0.7538962; maxstart=5794651; maxend=5794700
chr1	0	5795350	5795600	0.708	ID=496; p=1.373e-008; maxwin=0.7742716; maxstart=5795586; maxend=5795636
chr1	0	6174950	6175900	0.845	ID=513; p=1.895e-009; maxwin=0.9855398; maxstart=6175528; maxend=6175586
chr1	0	6180100	6180200	0.686	ID=515; p=2.586e-008; maxwin=0.707727; maxstart=6180064; maxend=6180119
chr1	0	6241800	6242200	0.813	ID=519; p=5.421e-009; maxwin=0.9931012; maxstart=6242072; maxend=6242127
chr1	0	6261900	6263600	1.403	ID=520; p=2.867e-010; maxwin=2.159038; maxstart=6262765; maxend=6262814
chr1	0	6263750	6263950	0.633	ID=521; p=1.907e-008; maxwin=0.652518666666667; maxstart=6263907; maxend=6263956
chr1	0	6295800	6296050	0.744	ID=525; p=8.484e-009; maxwin=0.8139148; maxstart=6296015; maxend=6296074
chr1	0	6391650	6391900	0.85	ID=529; p=7.771e-010; maxwin=0.9748514; maxstart=6391768; maxend=6391822
chr1	0	6394900	6395600	0.924	ID=530; p=3.333e-009; maxwin=1.05574816666667; maxstart=6395398; maxend=6395447
chr1	0	6449300	6449700	0.741	ID=532; p=1.885e-009; maxwin=0.799394; maxstart=6449546; maxend=6449607
chr1	0	6470450	6470600	0.721	ID=537; p=2.090e-009; maxwin=0.7532894; maxstart=6470482; maxend=6470544
chr1	0	6472250	6472750	0.679	ID=540; p=1.101e-008; maxwin=0.720852; maxstart=6472466; maxend=6472523
chr1	0	6498300	6498450	0.661	ID=550; p=2.046e-008; maxwin=0.6874772; maxstart=6498390; maxend=6498439
chr1	0	6619250	6619600	0.743	ID=559; p=1.629e-009; maxwin=0.7753835; maxstart=6619565; maxend=6619624
chr1	0	6620900	6621000	0.653	ID=560; p=6.864e-009; maxwin=0.664654166666667; maxstart=6620946; maxend=6620996
chr1	0	6621700	6621800	0.712	ID=562; p=6.847e-009; maxwin=0.7257274; maxstart=6621674; maxend=6621723
chr1	0	6643950	6644050	0.702	ID=568; p=1.390e-008; maxwin=0.7266648; maxstart=6643973; maxend=6644027
chr1	0	6719500	6719650	0.698	ID=577; p=1.330e-008; maxwin=0.712352; maxstart=6719631; maxend=6719687
chr1	0	6719750	6720500	0.692	ID=578; p=5.752e-009; maxwin=0.7481648; maxstart=6720126; maxend=6720188
chr1	0	6837300	6837450	0.817	ID=593; p=1.305e-011; maxwin=0.860799833333333; maxstart=6837359; maxend=6837414
chr1	0	6840700	6841100	0.888	ID=595; p=3.556e-010; maxwin=1.0514148; maxstart=6840889; maxend=6840942
chr1	0	6841550	6842200	0.802	ID=597; p=3.269e-009; maxwin=0.9464156; maxstart=6841769; maxend=6841826
chr1	0	6843350	6843550	0.662	ID=598; p=1.865e-008; maxwin=0.6744146; maxstart=6843328; maxend=6843379
chr1	0	6844250	6845250	0.929	ID=599; p=1.846e-009; maxwin=1.0554798; maxstart=6844438; maxend=6844496
chr1	0	6881550	6881700	0.735	ID=602; p=1.186e-009; maxwin=0.7949772; maxstart=6881554; maxend=6881605
chr1	0	6912450	6912700	0.767	ID=606; p=1.600e-009; maxwin=0.8361644; maxstart=6912682; maxend=6912737
chr1	0	6959250	6959600	0.841	ID=613; p=8.449e-010; maxwin=0.959727; maxstart=6959333; maxend=6959389
chr1	0	6960550	6960650	0.626	ID=614; p=2.153e-008; maxwin=0.632622833333333; maxstart=6960598; maxend=6960649
chr1	0	7025000	7025250	0.906	ID=622; p=2.442e-011; maxwin=1.0329764; maxstart=7025056; maxend=7025111
chr1	0	7161650	7164000	1.681	ID=638; p=1.383e-009; maxwin=2.41404; maxstart=7163158; maxend=7163213
chr1	0	7333750	7334250	0.71	ID=648; p=6.502e-009; maxwin=0.7778; maxstart=7334200; maxend=7334249
chr1	0	7448750	7452000	1.206	ID=661; p=1.322e-009; maxwin=1.611924; maxstart=7450593; maxend=7450654
chr1	0	7480650	7480800	0.677	ID=665; p=3.827e-009; maxwin=0.709716666666667; maxstart=7480695; maxend=7480758
chr1	0	7517000	7517650	0.759	ID=668; p=9.670e-010; maxwin=0.844925; maxstart=7517325; maxend=7517377
chr1	0	7526500	7526600	0.762	ID=670; p=7.410e-010; maxwin=0.7898626; maxstart=7526525; maxend=7526584
chr1	0	7537450	7537650	0.736	ID=672; p=1.980e-009; maxwin=0.7858002; maxstart=7537482; maxend=7537531
chr1	0	7742450	7742700	0.779	ID=686; p=2.894e-009; maxwin=0.8545502; maxstart=7742544; maxend=7742605
chr1	0	7750400	7750900	0.744	ID=689; p=1.020e-009; maxwin=0.7778002; maxstart=7750774; maxend=7750827
chr1	0	7892750	7893650	0.9	ID=696; p=3.028e-009; maxwin=1.376051; maxstart=7893390; maxend=7893444
chr1	0	7894150	7894400	0.68	ID=697; p=1.503e-008; maxwin=0.7117376; maxstart=7894380; maxend=7894429
chr1	0	8146700	8146800	0.633	ID=721; p=1.655e-008; maxwin=0.647216833333333; maxstart=8146748; maxend=8146802
chr1	0	8153550	8153700	0.786	ID=723; p=7.994e-009; maxwin=0.8678008; maxstart=8153679; maxend=8153738
chr1	0	8200000	8200350	0.722	ID=728; p=1.044e-008; maxwin=0.8193626; maxstart=8200347; maxend=8200406
chr1	0	8277150	8277300	0.703	ID=733; p=1.534e-009; maxwin=0.743675166666667; maxstart=8277254; maxend=8277307
chr1	0	8392850	8392950	0.631	ID=746; p=2.305e-008; maxwin=0.657215333333333; maxstart=8392907; maxend=8392967
chr1	0	8495600	8495750	0.844	ID=752; p=2.837e-011; maxwin=0.9113002; maxstart=8495609; maxend=8495667
chr1	0	8598300	8599450	0.931	ID=762; p=2.233e-009; maxwin=1.195112; maxstart=8598432; maxend=8598481
chr1	0	8717750	8718200	0.823	ID=773; p=6.980e-009; maxwin=0.9838608; maxstart=8717928; maxend=8717984
chr1	0	8718350	8718900	0.93	ID=774; p=5.938e-010; maxwin=1.03357066666667; maxstart=8718488; maxend=8718546
chr1	0	8719500	8719650	0.705	ID=775; p=5.366e-009; maxwin=0.7408612; maxstart=8719478; maxend=8719527
chr1	0	8861700	8862550	0.798	ID=784; p=4.418e-009; maxwin=0.9997366; maxstart=8862072; maxend=8862121
chr1	0	8918850	8919400	1.031	ID=790; p=6.488e-010; maxwin=1.287924; maxstart=8919349; maxend=8919404
chr1	0	8975450	8975750	0.833	ID=794; p=1.840e-010; maxwin=0.9088612; maxstart=8975535; maxend=8975591
chr1	0	8988200	8988300	0.648	ID=799; p=1.139e-008; maxwin=0.680860333333333; maxstart=8988249; maxend=8988305
chr1	0	8989250	8989450	0.757	ID=800; p=2.681e-010; maxwin=0.795444333333333; maxstart=8989294; maxend=8989352
chr1	0	9092750	9092950	0.835	ID=809; p=2.338e-010; maxwin=0.9497366; maxstart=9092835; maxend=9092898
chr1	0	9270000	9270200	0.738	ID=820; p=1.551e-009; maxwin=0.7907986; maxstart=9270118; maxend=9270177
chr1	0	9347700	9347850	0.748	ID=832; p=9.170e-009; maxwin=0.8049244; maxstart=9347766; maxend=9347828
chr1	0	9478750	9479050	0.794	ID=842; p=5.076e-009; maxwin=0.9093618; maxstart=9478914; maxend=9478963
chr1	0	9570600	9571750	0.781	ID=845; p=3.554e-009; maxwin=0.8625802; maxstart=9571322; maxend=9571374
chr1	0	9617400	9617650	0.764	ID=855; p=2.709e-009; maxwin=0.8307038; maxstart=9617503; maxend=9617565
chr1	0	9618700	9619300	0.79	ID=858; p=3.862e-009; maxwin=0.8339548; maxstart=9619271; maxend=9619324
chr1	0	9619500	9620200	0.768	ID=859; p=1.653e-009; maxwin=0.89833; maxstart=9620151; maxend=9620210
chr1	0	9707500	9708500	1.374	ID=869; p=4.681e-009; maxwin=2.59621666666667; maxstart=9708191; maxend=9708240
chr1	0	9787550	9787650	0.618	ID=872; p=3.206e-008; maxwin=0.630173833333333; maxstart=9787605; maxend=9787654
chr1	0	9787950	9788100	0.747	ID=873; p=1.977e-010; maxwin=0.7735182; maxstart=9788100; maxend=9788162
chr1	0	9831800	9832000	0.694	ID=877; p=4.275e-009; maxwin=0.725538166666667; maxstart=9831904; maxend=9831953
chr1	0	9867600	9867700	0.68	ID=880; p=1.125e-008; maxwin=0.7089552; maxstart=9867577; maxend=9867641
chr1	0	9884850	9884950	0.65	ID=882; p=2.081e-008; maxwin=0.6696422; maxstart=9884950; maxend=9885003
chr1	0	9888600	9888900	0.742	ID=885; p=5.835e-009; maxwin=0.815746666666667; maxstart=9888696; maxend=9888748
chr1	0	9896000	9896300	0.765	ID=888; p=4.911e-009; maxwin=0.829027833333333; maxstart=9896098; maxend=9896158
chr1	0	9901200	9901900	0.726	ID=891; p=3.543e-009; maxwin=0.7907676; maxstart=9901749; maxend=9901806
chr1	0	9910800	9911250	0.671	ID=892; p=1.661e-008; maxwin=0.722705; maxstart=9911066; maxend=9911129
chr1	0	9911350	9911550	0.665	ID=893; p=1.168e-008; maxwin=0.667934166666667; maxstart=9911396; maxend=9911456
chr1	0	9917100	9917300	0.696	ID=896; p=5.575e-009; maxwin=0.730642333333333; maxstart=9917197; maxend=9917253
chr1	0	9949950	9950200	0.697	ID=900; p=9.878e-009; maxwin=0.740226; maxstart=9950000; maxend=9950052
chr1	0	10003150	10003250	0.647	ID=910; p=9.835e-009; maxwin=0.661996833333333; maxstart=10003100; maxend=10003156
chr1	0	10005350	10005450	0.633	ID=913; p=1.889e-008; maxwin=0.644444666666667; maxstart=10005351; maxend=10005400
chr1	0	10023550	10023650	0.624	ID=917; p=2.646e-008; maxwin=0.633350833333333; maxstart=10023538; maxend=10023591
chr1	0	10057150	10058100	0.741	ID=921; p=3.369e-009; maxwin=0.8036424; maxstart=10057263; maxend=10057324
chr1	0	10195150	10195250	0.655	ID=931; p=1.824e-008; maxwin=0.673955; maxstart=10195154; maxend=10195211
chr1	0	10300150	10300400	0.796	ID=936; p=8.188e-009; maxwin=0.912893; maxstart=10300175; maxend=10300227
chr1	0	10491550	10491650	0.727	ID=944; p=4.412e-009; maxwin=0.7577674; maxstart=10491573; maxend=10491622
chr1	0	10517400	10517650	0.813	ID=945; p=4.259e-010; maxwin=0.914767; maxstart=10517452; maxend=10517509
chr1	0	10553400	10553500	0.634	ID=948; p=1.867e-008; maxwin=0.646423666666667; maxstart=10553347; maxend=10553401
chr1	0	10563900	10564150	0.734	ID=949; p=1.238e-009; maxwin=0.77533; maxstart=10564103; maxend=10564163
chr1	0	10573650	10573750	0.63	ID=951; p=2.166e-008; maxwin=0.642309166666667; maxstart=10573640; maxend=10573692
chr1	0	10601650	10602250	0.691	ID=952; p=7.254e-009; maxwin=0.7363926; maxstart=10602029; maxend=10602078
chr1	0	10605050	10605350	0.774	ID=953; p=5.780e-009; maxwin=0.8636428; maxstart=10605329; maxend=10605385
chr1	0	10683850	10684350	0.691	ID=962; p=6.754e-009; maxwin=0.7132676; maxstart=10684083; maxend=10684138
chr1	0	10684750	10685400	1.219	ID=963; p=6.572e-011; maxwin=1.67408; maxstart=10684968; maxend=10685022
chr1	0	10691300	10691550	0.843	ID=965; p=5.725e-011; maxwin=0.9133932; maxstart=10691334; maxend=10691389
chr1	0	10693000	10693400	0.988	ID=966; p=5.085e-009; maxwin=1.1712145; maxstart=10693096; maxend=10693145
chr1	0	10695750	10695950	0.678	ID=968; p=6.312e-009; maxwin=0.682725666666667; maxstart=10695911; maxend=10695974
chr1	0	10967000	10967750	1.036	ID=986; p=1.987e-011; maxwin=1.204236; maxstart=10967374; maxend=10967424
chr1	0	10967950	10968300	0.652	ID=987; p=2.175e-008; maxwin=0.7035482; maxstart=10967925; maxend=10967982
chr1	0	11016750	11016950	0.659	ID=991; p=1.226e-008; maxwin=0.6935585; maxstart=11016906; maxend=11016955
chr1	0	11017450	11018200	0.735	ID=992; p=5.824e-009; maxwin=0.7993606; maxstart=11017786; maxend=11017836
chr1	0	11021600	11021800	0.697	ID=994; p=5.366e-009; maxwin=0.7193606; maxstart=11021714; maxend=11021771
chr1	0	11022000	11023450	1.054	ID=995; p=2.231e-010; maxwin=1.14902666666667; maxstart=11023199; maxend=11023248
chr1	0	11024000	11024450	0.833	ID=996; p=1.917e-009; maxwin=0.917620833333333; maxstart=11024034; maxend=11024083
chr1	0	11026300	11026400	0.628	ID=997; p=2.220e-008; maxwin=0.6416315; maxstart=11026359; maxend=11026412
chr1	0	11029500	11030100	0.849	ID=998; p=3.007e-009; maxwin=1.0209866; maxstart=11029604; maxend=11029660
chr1	0	11197100	11197450	0.848	ID=1014; p=1.553e-009; maxwin=0.950537; maxstart=11197242; maxend=11197292
chr1	0	11197650	11198000	0.88	ID=1015; p=5.744e-009; maxwin=1.02751733333333; maxstart=11197795; maxend=11197844
chr1	0	11225200	11225850	0.938	ID=1022; p=4.838e-011; maxwin=1.0331435; maxstart=11225621; maxend=11225677
chr1	0	11228750	11229850	1.059	ID=1023; p=2.016e-010; maxwin=1.29512; maxstart=11229801; maxend=11229857
chr1	0	11373550	11374050	0.796	ID=1042; p=3.469e-009; maxwin=0.885798; maxstart=11373945; maxend=11374000
chr1	0	11444950	11445250	0.714	ID=1045; p=5.590e-009; maxwin=0.763923166666667; maxstart=11445159; maxend=11445208
chr1	0	11454600	11454900	0.825	ID=1046; p=1.486e-009; maxwin=0.9459218; maxstart=11454772; maxend=11454821
chr1	0	11485100	11485300	0.711	ID=1047; p=3.932e-009; maxwin=0.770048; maxstart=11485216; maxend=11485265
chr1	0	11516450	11516550	0.662	ID=1050; p=1.339e-008; maxwin=0.6777982; maxstart=11516502; maxend=11516556
chr1	0	11523400	11524250	1.579	ID=1051; p=7.084e-011; maxwin=2.15751833333333; maxstart=11523892; maxend=11523949
chr1	0	11574250	11574500	0.788	ID=1057; p=6.099e-010; maxwin=0.861891833333333; maxstart=11574403; maxend=11574454
chr1	0	11581250	11581650	0.848	ID=1062; p=3.196e-009; maxwin=0.9731415; maxstart=11581344; maxend=11581399
chr1	0	11584150	11585300	0.858	ID=1063; p=1.618e-010; maxwin=0.9984872; maxstart=11584214; maxend=11584269
chr1	0	11634300	11634500	0.673	ID=1068; p=4.408e-009; maxwin=0.6998085; maxstart=11634399; maxend=11634448
chr1	0	11726750	11726950	0.684	ID=1075; p=9.841e-009; maxwin=0.7176106; maxstart=11726841; maxend=11726893
chr1	0	11730600	11730800	0.686	ID=1076; p=3.993e-009; maxwin=0.702777333333333; maxstart=11730640; maxend=11730698
chr1	0	11763150	11763850	0.872	ID=1078; p=8.561e-010; maxwin=0.993298833333333; maxstart=11763295; maxend=11763349
chr1	0	11813950	11814300	0.882	ID=1085; p=5.595e-011; maxwin=0.9769848; maxstart=11814091; maxend=11814144
chr1	0	12055950	12056200	0.72	ID=1109; p=9.284e-009; maxwin=0.799673; maxstart=12056126; maxend=12056175
chr1	0	12226700	12226950	0.722	ID=1120; p=3.064e-009; maxwin=0.7648606; maxstart=12226919; maxend=12226968
chr1	0	12230300	12230650	0.79	ID=1124; p=3.474e-009; maxwin=0.861631666666667; maxstart=12230614; maxend=12230670
chr1	0	12231350	12232500	0.82	ID=1125; p=2.495e-009; maxwin=0.920589833333333; maxstart=12231494; maxend=12231543
chr1	0	12236900	12237150	0.696	ID=1127; p=6.643e-009; maxwin=0.732985833333333; maxstart=12237054; maxend=12237114
chr1	0	12249350	12249500	0.652	ID=1129; p=2.812e-008; maxwin=0.6797356; maxstart=12249409; maxend=12249460
chr1	0	12295300	12295450	0.716	ID=1130; p=9.559e-009; maxwin=0.7716108; maxstart=12295396; maxend=12295445
chr1	0	12384600	12384800	0.709	ID=1136; p=1.055e-008; maxwin=0.7696108; maxstart=12384680; maxend=12384739
chr1	0	12385350	12385800	0.954	ID=1137; p=1.971e-009; maxwin=1.171672; maxstart=12385505; maxend=12385565
chr1	0	12423300	12423600	1.078	ID=1138; p=2.239e-009; maxwin=1.240121; maxstart=12423387; maxend=12423458
chr1	0	12733250	12733450	0.759	ID=1156; p=9.868e-009; maxwin=0.8327984; maxstart=12733323; maxend=12733372
chr1	0	12840300	12841100	1.044	ID=1158; p=9.210e-010; maxwin=1.195275; maxstart=12840499; maxend=12840548
chr1	0	12907550	12907850	1.057	ID=1161; p=2.419e-010; maxwin=1.287881; maxstart=12907650; maxend=12907699
chr1	0	12966650	12966850	0.691	ID=1169; p=5.856e-009; maxwin=0.736891666666667; maxstart=12966753; maxend=12966808
chr1	0	13037750	13038100	0.731	ID=1172; p=1.255e-008; maxwin=0.785641833333333; maxstart=13037897; maxend=13037947
chr1	0	13046850	13046950	0.626	ID=1174; p=2.101e-008; maxwin=0.632100333333333; maxstart=13046897; maxend=13046955
chr1	0	13102700	13103000	1.199	ID=1177; p=4.718e-010; maxwin=1.548486; maxstart=13102870; maxend=13102919
chr1	0	13168100	13168450	0.729	ID=1182; p=5.035e-009; maxwin=0.780329333333333; maxstart=13168405; maxend=13168455
chr1	0	13169450	13169550	0.644	ID=1183; p=8.711e-009; maxwin=0.651996166666667; maxstart=13169505; maxend=13169557
chr1	0	13254350	13254600	0.852	ID=1186; p=1.058e-009; maxwin=1.0027352; maxstart=13254381; maxend=13254440
chr1	0	13259800	13260350	0.914	ID=1190; p=6.896e-010; maxwin=1.160236; maxstart=13259972; maxend=13260021
chr1	0	13282050	13284350	1.483	ID=1191; p=6.230e-010; maxwin=2.362048; maxstart=13284326; maxend=13284384
chr1	0	13431400	13431650	0.986	ID=1196; p=6.019e-009; maxwin=1.2317372; maxstart=13431441; maxend=13431490
chr1	0	13465100	13465300	0.864	ID=1199; p=7.315e-011; maxwin=1.0054854; maxstart=13465134; maxend=13465194
chr1	0	13534450	13534750	0.771	ID=1201; p=1.788e-009; maxwin=0.8547982; maxstart=13534479; maxend=13534528
chr1	0	13707950	13708100	0.768	ID=1203; p=4.050e-010; maxwin=0.8446104; maxstart=13708071; maxend=13708120
chr1	0	13852150	13852450	1.274	ID=1204; p=9.241e-012; maxwin=1.6442976; maxstart=13852228; maxend=13852280
chr1	0	13980400	13980750	1.332	ID=1205; p=8.186e-012; maxwin=1.7539232; maxstart=13980536; maxend=13980585
chr1	0	14142100	14142350	0.907	ID=1209; p=7.686e-011; maxwin=0.9937135; maxstart=14142196; maxend=14142245
chr1	0	14198750	14198900	0.814	ID=1213; p=2.033e-010; maxwin=0.9032342; maxstart=14198806; maxend=14198855
chr1	0	14821300	14821400	0.785	ID=1214; p=7.840e-010; maxwin=0.8236738; maxstart=14821268; maxend=14821319
chr1	0	15061850	15062000	0.675	ID=1215; p=6.961e-009; maxwin=0.6857984; maxstart=15061952; maxend=15062006
chr1	0	15093600	15093700	0.697	ID=1216; p=2.171e-009; maxwin=0.7236106; maxstart=15093654; maxend=15093711
chr1	0	15095900	15096000	0.71	ID=1217; p=7.594e-009; maxwin=0.7181732; maxstart=15095941; maxend=15095993
chr1	0	15099000	15099250	0.712	ID=1219; p=1.142e-008; maxwin=0.766267; maxstart=15099171; maxend=15099227
chr1	0	15099700	15099850	0.635	ID=1221; p=1.394e-008; maxwin=0.6471525; maxstart=15099696; maxend=15099759
chr1	0	15100250	15100400	0.674	ID=1222; p=2.525e-008; maxwin=0.6826108; maxstart=15100282; maxend=15100337
chr1	0	15100650	15100800	0.703	ID=1223; p=1.423e-008; maxwin=0.74681375; maxstart=15100798; maxend=15100849
chr1	0	15103400	15103800	0.751	ID=1227; p=4.115e-009; maxwin=0.8021265; maxstart=15103438; maxend=15103494
chr1	0	15104050	15104350	0.732	ID=1228; p=1.567e-008; maxwin=0.76345425; maxstart=15104127; maxend=15104187
chr1	0	15105800	15105900	0.667	ID=1229; p=1.184e-008; maxwin=0.6782358; maxstart=15105858; maxend=15105910
chr1	0	15108600	15108750	0.672	ID=1230; p=3.870e-008; maxwin=0.6736106; maxstart=15108742; maxend=15108804
chr1	0	15110100	15110350	0.74	ID=1231; p=9.377e-009; maxwin=0.7732358; maxstart=15110251; maxend=15110310
chr1	0	15112700	15112800	0.701	ID=1232; p=7.500e-009; maxwin=0.7142356; maxstart=15112688; maxend=15112742
chr1	0	15113100	15113300	0.725	ID=1233; p=1.264e-008; maxwin=0.745017; maxstart=15113075; maxend=15113139
chr1	0	15114850	15115000	0.73	ID=1235; p=1.690e-008; maxwin=0.76095425; maxstart=15114975; maxend=15115031
chr1	0	15115350	15115550	0.691	ID=1237; p=1.162e-008; maxwin=0.7450482; maxstart=15115432; maxend=15115489
chr1	0	15115900	15116050	0.781	ID=1238; p=1.245e-008; maxwin=0.8023605; maxstart=15116025; maxend=15116074
chr1	0	15117550	15117700	0.689	ID=1240; p=1.778e-008; maxwin=0.7458765; maxstart=15117542; maxend=15117598
chr1	0	15121000	15121200	0.763	ID=1242; p=3.067e-009; maxwin=0.77868875; maxstart=15121176; maxend=15121232
chr1	0	15121600	15121700	0.631	ID=1243; p=1.984e-008; maxwin=0.646631666666667; maxstart=15121648; maxend=15121710
chr1	0	15123750	15123850	0.63	ID=1244; p=1.699e-008; maxwin=0.634339833333333; maxstart=15123798; maxend=15123847
chr1	0	15125300	15125500	0.691	ID=1245; p=1.432e-008; maxwin=0.7119856; maxstart=15125361; maxend=15125413
chr1	0	15128800	15128900	0.713	ID=1247; p=4.276e-009; maxwin=0.7292356; maxstart=15128897; maxend=15128953
chr1	0	15131050	15131150	0.679	ID=1249; p=5.847e-009; maxwin=0.6993606; maxstart=15131102; maxend=15131158
chr1	0	15132150	15132250	0.669	ID=1250; p=1.077e-008; maxwin=0.6814232; maxstart=15132208; maxend=15132263
chr1	0	15134400	15134550	0.679	ID=1251; p=1.517e-008; maxwin=0.687673333333333; maxstart=15134395; maxend=15134454
chr1	0	15136150	15136250	0.672	ID=1252; p=1.218e-008; maxwin=0.6754856; maxstart=15136202; maxend=15136258
chr1	0	15137250	15137400	0.685	ID=1253; p=5.098e-009; maxwin=0.6909545; maxstart=15137286; maxend=15137340
chr1	0	15147500	15147900	0.871	ID=1255; p=3.555e-010; maxwin=0.897595; maxstart=15147584; maxend=15147635
chr1	0	15170600	15170800	0.714	ID=1258; p=1.567e-008; maxwin=0.74642325; maxstart=15170579; maxend=15170642
chr1	0	15171250	15171400	0.689	ID=1259; p=1.023e-008; maxwin=0.6936105; maxstart=15171353; maxend=15171406
chr1	0	15174200	15174350	0.684	ID=1261; p=4.247e-009; maxwin=0.7019856; maxstart=15174195; maxend=15174253
chr1	0	15176250	15176350	0.683	ID=1262; p=2.534e-008; maxwin=0.6907356; maxstart=15176321; maxend=15176384
chr1	0	15177300	15177450	0.704	ID=1263; p=6.138e-009; maxwin=0.7266104; maxstart=15177412; maxend=15177466
chr1	0	15203600	15203700	0.701	ID=1268; p=1.029e-008; maxwin=0.7034858; maxstart=15203665; maxend=15203721
chr1	0	15210200	15210350	0.716	ID=1272; p=7.037e-009; maxwin=0.76892325; maxstart=15210184; maxend=15210238
chr1	0	15211450	15211550	0.671	ID=1273; p=8.944e-009; maxwin=0.7043606; maxstart=15211499; maxend=15211557
chr1	0	15231700	15231800	0.658	ID=1277; p=1.920e-008; maxwin=0.667298; maxstart=15231753; maxend=15231808
chr1	0	15242500	15242750	0.715	ID=1283; p=1.386e-008; maxwin=0.77611075; maxstart=15242612; maxend=15242673
chr1	0	15254100	15254250	0.735	ID=1288; p=4.769e-009; maxwin=0.77079825; maxstart=15254143; maxend=15254198
chr1	0	15260450	15260550	0.676	ID=1291; p=1.853e-008; maxwin=0.6802356; maxstart=15260433; maxend=15260489
chr1	0	15260950	15261050	0.668	ID=1292; p=1.328e-008; maxwin=0.6741108; maxstart=15260937; maxend=15260992
chr1	0	15269850	15269950	0.7	ID=1294; p=1.490e-008; maxwin=0.717548; maxstart=15269927; maxend=15269982
chr1	0	15278150	15278300	0.722	ID=1295; p=2.289e-009; maxwin=0.7345482; maxstart=15278253; maxend=15278317
chr1	0	15280200	15280300	0.62	ID=1296; p=2.880e-008; maxwin=0.628350333333333; maxstart=15280251; maxend=15280306
chr1	0	15301150	15301250	0.699	ID=1297; p=1.785e-008; maxwin=0.7218608; maxstart=15301120; maxend=15301175
chr1	0	15311750	15311900	0.702	ID=1301; p=1.784e-008; maxwin=0.76197; maxstart=15311895; maxend=15311952
chr1	0	15329850	15330000	0.677	ID=1304; p=2.223e-008; maxwin=0.6861106; maxstart=15329999; maxend=15330053
chr1	0	15331550	15331700	0.715	ID=1306; p=9.326e-009; maxwin=0.77517325; maxstart=15331673; maxend=15331728
chr1	0	15335800	15335950	0.732	ID=1307; p=7.876e-009; maxwin=0.77306375; maxstart=15335833; maxend=15335886
chr1	0	15347450	15347550	0.67	ID=1312; p=1.288e-008; maxwin=0.6746108; maxstart=15347446; maxend=15347501
chr1	0	15347900	15348000	0.737	ID=1314; p=1.041e-008; maxwin=0.7754075; maxstart=15347869; maxend=15347925
chr1	0	15350550	15350750	0.775	ID=1315; p=8.963e-010; maxwin=0.81462625; maxstart=15350604; maxend=15350659
chr1	0	15352300	15352400	0.67	ID=1316; p=9.465e-009; maxwin=0.7082982; maxstart=15352350; maxend=15352412
chr1	0	15352750	15352850	0.696	ID=1317; p=2.373e-009; maxwin=0.7219856; maxstart=15352697; maxend=15352758
chr1	0	15357950	15358150	0.617	ID=1319; p=3.260e-008; maxwin=0.6215795; maxstart=15358108; maxend=15358158
chr1	0	15364450	15364600	0.764	ID=1325; p=9.526e-009; maxwin=0.81072; maxstart=15364458; maxend=15364512
chr1	0	15367850	15368050	0.715	ID=1327; p=7.291e-009; maxwin=0.7353604; maxstart=15367969; maxend=15368023
chr1	0	15370800	15371150	0.684	ID=1328; p=1.547e-008; maxwin=0.7468135; maxstart=15371128; maxend=15371180
chr1	0	15376950	15377100	0.74	ID=1330; p=1.128e-008; maxwin=0.78251675; maxstart=15376903; maxend=15376952
chr1	0	15378150	15378350	0.699	ID=1331; p=5.590e-009; maxwin=0.7326732; maxstart=15378183; maxend=15378233
chr1	0	15379250	15379350	0.727	ID=1332; p=1.792e-008; maxwin=0.748298; maxstart=15379331; maxend=15379385
chr1	0	15399150	15399350	0.716	ID=1335; p=1.431e-008; maxwin=0.765017; maxstart=15399147; maxend=15399203
chr1	0	15648150	15648600	1.203	ID=1337; p=4.196e-010; maxwin=1.735548; maxstart=15648592; maxend=15648648
chr1	0	15690500	15690600	0.677	ID=1338; p=8.354e-009; maxwin=0.7421726; maxstart=15690488; maxend=15690537
chr1	0	15928450	15928700	1.151	ID=1339; p=6.070e-014; maxwin=1.4000476; maxstart=15928593; maxend=15928654
chr1	0	15979450	15979550	0.651	ID=1340; p=2.056e-008; maxwin=0.670173; maxstart=15979459; maxend=15979510
chr1	0	15996100	15996400	1.379	ID=1342; p=2.739e-014; maxwin=1.6115492; maxstart=15996246; maxend=15996297
chr1	0	16012900	16013150	0.677	ID=1343; p=1.111e-008; maxwin=0.7211106; maxstart=16012934; maxend=16012987
chr1	0	16134300	16134500	0.775	ID=1345; p=1.077e-009; maxwin=0.8645494; maxstart=16134277; maxend=16134326
chr1	0	16152250	16155100	0.98	ID=1346; p=1.094e-009; maxwin=1.40533; maxstart=16153711; maxend=16153760
chr1	0	16156950	16157250	0.701	ID=1347; p=1.217e-008; maxwin=0.7542982; maxstart=16157087; maxend=16157136
chr1	0	16234950	16236350	1.057	ID=1350; p=7.213e-011; maxwin=1.483738; maxstart=16235060; maxend=16235111
chr1	0	16236600	16236800	0.661	ID=1352; p=1.151e-008; maxwin=0.6815482; maxstart=16236710; maxend=16236772
chr1	0	16474100	16474250	0.715	ID=1354; p=8.742e-010; maxwin=0.7390482; maxstart=16474142; maxend=16474203
chr1	0	16565500	16565650	0.711	ID=1359; p=7.849e-009; maxwin=0.7716734; maxstart=16565501; maxend=16565551
chr1	0	16741850	16742300	0.98	ID=1366; p=6.989e-010; maxwin=1.160954; maxstart=16742052; maxend=16742117
chr1	0	16795350	16795450	0.741	ID=1369; p=2.368e-009; maxwin=0.7694232; maxstart=16795431; maxend=16795480
chr1	0	16803500	16803650	0.835	ID=1370; p=7.127e-010; maxwin=0.9684238; maxstart=16803483; maxend=16803532
chr1	0	16818450	16818650	0.701	ID=1373; p=1.151e-008; maxwin=0.761162666666667; maxstart=16818447; maxend=16818496
chr1	0	16819500	16820500	0.948	ID=1374; p=7.833e-011; maxwin=1.184048; maxstart=16820372; maxend=16820421
chr1	0	16831700	16831850	0.694	ID=1375; p=7.176e-009; maxwin=0.7346732; maxstart=16831763; maxend=16831813
chr1	0	16832200	16832850	1.053	ID=1376; p=7.718e-010; maxwin=1.278984; maxstart=16832359; maxend=16832408
chr1	0	16870650	16871050	1.222	ID=1386; p=3.602e-009; maxwin=1.7472986; maxstart=16870840; maxend=16870889
chr1	0	16893800	16894150	0.742	ID=1389; p=4.644e-009; maxwin=0.781371; maxstart=16894111; maxend=16894162
chr1	0	16993100	16993750	0.903	ID=1395; p=2.386e-009; maxwin=1.02068133333333; maxstart=16993401; maxend=16993457
chr1	0	17225150	17225400	0.908	ID=1406; p=1.107e-009; maxwin=1.085566; maxstart=17225257; maxend=17225318
chr1	0	17236100	17236650	0.817	ID=1410; p=3.090e-009; maxwin=1.0119416; maxstart=17236484; maxend=17236541
chr1	0	17237100	17237900	0.921	ID=1411; p=1.126e-009; maxwin=1.177442; maxstart=17237529; maxend=17237584
chr1	0	17281750	17282300	1.335	ID=1416; p=9.466e-010; maxwin=1.85443333333333; maxstart=17282104; maxend=17282153
chr1	0	17289800	17289900	0.638	ID=1417; p=1.685e-008; maxwin=0.650994333333333; maxstart=17289844; maxend=17289903
chr1	0	17297900	17298100	0.668	ID=1418; p=1.705e-008; maxwin=0.7027544; maxstart=17297933; maxend=17297988
chr1	0	17298250	17298600	0.777	ID=1419; p=1.162e-009; maxwin=0.8702538; maxstart=17298483; maxend=17298533
chr1	0	17308400	17308600	0.836	ID=1423; p=2.004e-009; maxwin=0.9790664; maxstart=17308486; maxend=17308535
chr1	0	17344150	17344650	0.824	ID=1425; p=4.057e-009; maxwin=0.913493666666667; maxstart=17344407; maxend=17344459
chr1	0	17347900	17348100	0.876	ID=1426; p=9.716e-011; maxwin=1.0005062; maxstart=17347961; maxend=17348010
chr1	0	17359800	17360400	0.83	ID=1427; p=2.703e-009; maxwin=0.9998806; maxstart=17360266; maxend=17360317
chr1	0	17387950	17388150	0.742	ID=1433; p=1.757e-009; maxwin=0.7960664; maxstart=17388028; maxend=17388077
chr1	0	17442350	17442450	0.639	ID=1437; p=3.360e-008; maxwin=0.6679422; maxstart=17442390; maxend=17442444
chr1	0	17466700	17467750	1.002	ID=1438; p=5.675e-010; maxwin=1.26594166666667; maxstart=17467248; maxend=17467304
chr1	0	17486450	17486750	0.745	ID=1439; p=4.132e-009; maxwin=0.807754; maxstart=17486579; maxend=17486640
chr1	0	17498900	17499150	0.652	ID=1442; p=2.067e-008; maxwin=0.6739416; maxstart=17498993; maxend=17499045
chr1	0	17501650	17501750	0.708	ID=1445; p=1.241e-008; maxwin=0.7286292; maxstart=17501677; maxend=17501734
chr1	0	17698250	17698500	0.723	ID=1462; p=2.598e-009; maxwin=0.7466918; maxstart=17698396; maxend=17698454
chr1	0	17717900	17718000	0.666	ID=1465; p=1.398e-008; maxwin=0.6735666; maxstart=17717891; maxend=17717951
chr1	0	17822500	17822850	0.744	ID=1471; p=7.562e-010; maxwin=0.7831292; maxstart=17822817; maxend=17822870
chr1	0	17948850	17949000	0.658	ID=1478; p=8.537e-009; maxwin=0.686774833333333; maxstart=17948898; maxend=17948954
chr1	0	17968100	17968600	0.745	ID=1480; p=5.524e-009; maxwin=0.803910666666667; maxstart=17968137; maxend=17968194
chr1	0	18052400	18052650	0.809	ID=1489; p=8.586e-010; maxwin=0.8956296; maxstart=18052559; maxend=18052616
chr1	0	18099400	18099550	0.789	ID=1491; p=5.148e-011; maxwin=0.8538154; maxstart=18099439; maxend=18099492
chr1	0	18132700	18132950	0.796	ID=1496; p=4.341e-010; maxwin=0.866096166666667; maxstart=18132793; maxend=18132844
chr1	0	18167800	18168150	1.004	ID=1499; p=2.280e-010; maxwin=1.2480448; maxstart=18167964; maxend=18168013
chr1	0	18191950	18192200	0.782	ID=1500; p=7.060e-009; maxwin=0.8956066; maxstart=18192006; maxend=18192070
chr1	0	18192550	18193350	0.76	ID=1501; p=7.007e-009; maxwin=0.916982; maxstart=18192831; maxend=18192882
chr1	0	18206900	18207150	0.678	ID=1503; p=1.496e-008; maxwin=0.7052946; maxstart=18206980; maxend=18207031
chr1	0	18243600	18243750	0.719	ID=1509; p=2.088e-009; maxwin=0.7459405; maxstart=18243745; maxend=18243795
chr1	0	18343750	18343850	0.799	ID=1516; p=1.948e-010; maxwin=0.8475468; maxstart=18343770; maxend=18343824
chr1	0	18490100	18490600	1.141	ID=1525; p=2.160e-009; maxwin=1.639606; maxstart=18490229; maxend=18490300
chr1	0	18570500	18570600	0.647	ID=1529; p=7.154e-009; maxwin=0.653023833333333; maxstart=18570558; maxend=18570607
chr1	0	18696350	18696650	0.807	ID=1532; p=1.717e-010; maxwin=0.8701072; maxstart=18696465; maxend=18696516
chr1	0	18751850	18752100	0.772	ID=1535; p=5.002e-009; maxwin=0.8372165; maxstart=18751885; maxend=18751934
chr1	0	18864100	18864200	0.651	ID=1541; p=6.207e-009; maxwin=0.6578155; maxstart=18864158; maxend=18864213
chr1	0	18891950	18892100	0.659	ID=1544; p=7.204e-009; maxwin=0.677763166666667; maxstart=18892000; maxend=18892052
chr1	0	18976200	18976550	0.812	ID=1553; p=2.251e-009; maxwin=0.929419; maxstart=18976415; maxend=18976471
chr1	0	18976700	18976900	0.638	ID=1554; p=1.832e-008; maxwin=0.661357166666667; maxstart=18976855; maxend=18976917
chr1	0	18977050	18979150	1.139	ID=1555; p=1.084e-009; maxwin=1.513796; maxstart=18977410; maxend=18977462
chr1	0	18979500	18979800	0.914	ID=1556; p=4.425e-010; maxwin=1.076296; maxstart=18979611; maxend=18979669
chr1	0	19011200	19011300	0.658	ID=1564; p=6.679e-009; maxwin=0.675263166666667; maxstart=19011193; maxend=19011249
chr1	0	19230550	19230650	0.665	ID=1579; p=1.081e-008; maxwin=0.698045; maxstart=19230533; maxend=19230590
chr1	0	19324300	19324650	0.699	ID=1589; p=4.401e-009; maxwin=0.7536066; maxstart=19324516; maxend=19324576
chr1	0	19324750	19325300	0.791	ID=1590; p=5.188e-009; maxwin=0.879919; maxstart=19324956; maxend=19325014
chr1	0	19377050	19377550	0.914	ID=1591; p=9.358e-011; maxwin=1.0134192; maxstart=19377315; maxend=19377372
chr1	0	19377650	19378250	0.741	ID=1592; p=6.318e-009; maxwin=0.8791688; maxstart=19378030; maxend=19378079
chr1	0	19408450	19409150	0.924	ID=1600; p=2.777e-009; maxwin=1.20417; maxstart=19408722; maxend=19408781
chr1	0	19410050	19410150	0.673	ID=1601; p=1.606e-008; maxwin=0.7026688; maxstart=19410117; maxend=19410175
chr1	0	19434450	19434600	0.699	ID=1604; p=1.903e-008; maxwin=0.7275438; maxstart=19434523; maxend=19434582
chr1	0	19448550	19448850	0.716	ID=1605; p=4.758e-009; maxwin=0.740502333333333; maxstart=19448697; maxend=19448759
chr1	0	19454600	19454800	0.766	ID=1606; p=3.656e-010; maxwin=0.807742833333333; maxstart=19454747; maxend=19454805
chr1	0	19598300	19598700	0.812	ID=1614; p=7.761e-010; maxwin=0.9519184; maxstart=19598567; maxend=19598616
chr1	0	19632050	19633350	1.063	ID=1617; p=2.812e-010; maxwin=1.482668; maxstart=19632387; maxend=19632449
chr1	0	19633500	19633750	0.723	ID=1618; p=2.604e-009; maxwin=0.7924816; maxstart=19633658; maxend=19633714
chr1	0	19637800	19638000	0.747	ID=1620; p=8.642e-009; maxwin=0.842325166666667; maxstart=19637850; maxend=19637905
chr1	0	19747700	19748200	0.903	ID=1629; p=3.805e-009; maxwin=1.04670033333333; maxstart=19748106; maxend=19748162
chr1	0	19898250	19898750	0.77	ID=1642; p=4.361e-009; maxwin=0.8632938; maxstart=19898507; maxend=19898556
chr1	0	20014250	20014450	0.78	ID=1651; p=9.611e-009; maxwin=0.867419; maxstart=20014326; maxend=20014391
chr1	0	20043600	20044100	0.817	ID=1660; p=3.981e-010; maxwin=0.855241833333333; maxstart=20043631; maxend=20043687
chr1	0	20311100	20311350	0.837	ID=1685; p=2.215e-009; maxwin=0.956607; maxstart=20311229; maxend=20311288
chr1	0	20483350	20483450	0.768	ID=1695; p=3.129e-009; maxwin=0.79076275; maxstart=20483436; maxend=20483485
chr1	0	20496750	20496900	0.712	ID=1696; p=1.143e-008; maxwin=0.7402316; maxstart=20496775; maxend=20496824
chr1	0	20536400	20536600	0.702	ID=1698; p=9.553e-009; maxwin=0.7513144; maxstart=20536572; maxend=20536632
chr1	0	20536750	20538100	0.986	ID=1699; p=2.422e-010; maxwin=1.293; maxstart=20537837; maxend=20537886
chr1	0	20691750	20692550	0.985	ID=1718; p=1.104e-009; maxwin=1.249335; maxstart=20692507; maxend=20692567
chr1	0	20693450	20694400	0.893	ID=1719; p=2.457e-009; maxwin=1.125626; maxstart=20693992; maxend=20694048
chr1	0	20764450	20764800	0.84	ID=1727; p=3.195e-009; maxwin=0.9208772; maxstart=20764633; maxend=20764688
chr1	0	20766650	20766750	0.625	ID=1728; p=2.138e-008; maxwin=0.627929333333333; maxstart=20766651; maxend=20766708
chr1	0	20766900	20767150	0.87	ID=1729; p=3.230e-009; maxwin=1.0230024; maxstart=20767036; maxend=20767095
chr1	0	20770900	20771850	1.288	ID=1731; p=1.679e-009; maxwin=1.74944; maxstart=20771218; maxend=20771271
chr1	0	20874250	20874500	0.692	ID=1745; p=1.069e-008; maxwin=0.733293666666667; maxstart=20874244; maxend=20874293
chr1	0	20959100	20959250	0.69	ID=1750; p=3.285e-009; maxwin=0.7214396; maxstart=20959214; maxend=20959270
chr1	0	20963300	20963500	0.674	ID=1752; p=2.133e-008; maxwin=0.7125022; maxstart=20963306; maxend=20963366
chr1	0	20965700	20965950	0.702	ID=1755; p=9.335e-009; maxwin=0.7519396; maxstart=20965726; maxend=20965781
chr1	0	21043850	21044000	0.656	ID=1763; p=7.036e-009; maxwin=0.674439666666667; maxstart=21043902; maxend=21043959
chr1	0	21059150	21059300	0.659	ID=1766; p=6.897e-009; maxwin=0.681002166666667; maxstart=21059256; maxend=21059307
chr1	0	21064750	21064900	0.735	ID=1768; p=9.126e-009; maxwin=0.7925018; maxstart=21064771; maxend=21064827
chr1	0	21425500	21425750	0.867	ID=1788; p=5.113e-010; maxwin=0.9750642; maxstart=21425561; maxend=21425618
chr1	0	21426550	21426950	0.915	ID=1789; p=7.306e-010; maxwin=1.0596888; maxstart=21426903; maxend=21426952
chr1	0	21428850	21429450	0.962	ID=1790; p=1.264e-009; maxwin=1.260442; maxstart=21429017; maxend=21429072
chr1	0	21512750	21512950	0.66	ID=1797; p=8.841e-009; maxwin=0.682147666666667; maxstart=21512793; maxend=21512852
chr1	0	21620600	21620750	0.647	ID=1807; p=1.044e-008; maxwin=0.672668833333333; maxstart=21620698; maxend=21620748
chr1	0	21621450	21621800	0.87	ID=1808; p=1.325e-009; maxwin=0.9963768; maxstart=21621688; maxend=21621741
chr1	0	21959300	21959900	0.778	ID=1825; p=1.679e-009; maxwin=0.932398; maxstart=21959414; maxend=21959466
chr1	0	22001900	22002000	0.643	ID=1831; p=1.035e-008; maxwin=0.650346; maxstart=22001945; maxend=22001999
chr1	0	22002300	22003350	1.09	ID=1832; p=1.811e-009; maxwin=1.327522; maxstart=22003320; maxend=22003374
chr1	0	22011700	22011800	0.688	ID=1835; p=2.125e-008; maxwin=0.7010854; maxstart=22011719; maxend=22011776
chr1	0	22082400	22083000	1.033	ID=1840; p=1.817e-009; maxwin=1.33123; maxstart=22082643; maxend=22082696
chr1	0	22122450	22122550	0.621	ID=1843; p=2.996e-008; maxwin=0.6324815; maxstart=22122505; maxend=22122559
chr1	0	22132550	22132750	0.781	ID=1845; p=4.211e-009; maxwin=0.9138982; maxstart=22132634; maxend=22132683
chr1	0	22176350	22176500	0.669	ID=1850; p=1.352e-008; maxwin=0.6882104; maxstart=22176467; maxend=22176516
chr1	0	22199650	22200800	0.927	ID=1851; p=6.986e-010; maxwin=1.293086; maxstart=22200697; maxend=22200750
chr1	0	22249650	22250100	0.797	ID=1855; p=1.381e-009; maxwin=0.8995856; maxstart=22249859; maxend=22249921
chr1	0	22260950	22261200	0.651	ID=1859; p=1.573e-008; maxwin=0.674398; maxstart=22260936; maxend=22260992
chr1	0	22265200	22265500	0.781	ID=1861; p=6.156e-009; maxwin=0.8708348; maxstart=22265336; maxend=22265390
chr1	0	22422650	22422850	0.764	ID=1866; p=1.018e-009; maxwin=0.8307106; maxstart=22422770; maxend=22422829
chr1	0	22424900	22425150	0.669	ID=1867; p=1.433e-008; maxwin=0.6893978; maxstart=22424933; maxend=22424988
chr1	0	22602100	22602200	0.691	ID=1874; p=1.382e-009; maxwin=0.715606666666667; maxstart=22602147; maxend=22602196
chr1	0	22702350	22702700	0.774	ID=1883; p=6.226e-009; maxwin=0.8543978; maxstart=22702659; maxend=22702708
chr1	0	22705400	22705600	0.716	ID=1885; p=7.085e-009; maxwin=0.7713354; maxstart=22705521; maxend=22705577
chr1	0	22744250	22744650	1.097	ID=1890; p=7.773e-010; maxwin=1.36987666666667; maxstart=22744449; maxend=22744498
chr1	0	22745200	22746550	1.248	ID=1891; p=1.712e-009; maxwin=2.00289833333333; maxstart=22745495; maxend=22745546
chr1	0	22753800	22754250	0.747	ID=1894; p=3.875e-009; maxwin=0.7811478; maxstart=22754000; maxend=22754055
chr1	0	22754350	22755100	0.775	ID=1895; p=3.247e-009; maxwin=0.8778358; maxstart=22754550; maxend=22754605
chr1	0	22756300	22756650	0.755	ID=1896; p=8.237e-010; maxwin=0.820241666666667; maxstart=22756333; maxend=22756389
chr1	0	22756800	22756900	0.685	ID=1897; p=2.222e-008; maxwin=0.6930858; maxstart=22756828; maxend=22756888
chr1	0	22935200	22935700	0.866	ID=1914; p=1.156e-009; maxwin=0.983937; maxstart=22935292; maxend=22935341
chr1	0	23007200	23007350	0.646	ID=1917; p=2.389e-008; maxwin=0.6740304; maxstart=23007310; maxend=23007360
chr1	0	23066650	23066750	0.642	ID=1928; p=1.139e-008; maxwin=0.65602; maxstart=23066704; maxend=23066761
chr1	0	23069350	23070350	1.317	ID=1929; p=3.551e-010; maxwin=1.983342; maxstart=23069718; maxend=23069775
chr1	0	23070900	23072500	1.053	ID=1930; p=1.241e-009; maxwin=1.323966; maxstart=23071758; maxend=23071807
chr1	0	23072600	23072900	0.764	ID=1931; p=2.570e-010; maxwin=0.834509333333333; maxstart=23072806; maxend=23072864
chr1	0	23073550	23073700	0.754	ID=1932; p=8.805e-010; maxwin=0.7890302; maxstart=23073635; maxend=23073688
chr1	0	23074350	23074750	0.795	ID=1933; p=1.769e-009; maxwin=0.8709674; maxstart=23074416; maxend=23074470
chr1	0	23137600	23137850	0.736	ID=1938; p=4.050e-009; maxwin=0.804353; maxstart=23137803; maxend=23137855
chr1	0	23144100	23144300	0.663	ID=1940; p=1.086e-008; maxwin=0.6841445; maxstart=23144261; maxend=23144315
chr1	0	23152500	23152650	0.803	ID=1943; p=1.524e-011; maxwin=0.8295605; maxstart=23152502; maxend=23152555
chr1	0	23267050	23267250	0.679	ID=1954; p=1.507e-008; maxwin=0.722655; maxstart=23267165; maxend=23267218
chr1	0	23374150	23377100	1.703	ID=1960; p=2.112e-011; maxwin=2.902282; maxstart=23375635; maxend=23375684
chr1	0	23405600	23405750	0.758	ID=1963; p=1.169e-009; maxwin=0.7845928; maxstart=23405622; maxend=23405674
chr1	0	23445300	23445400	0.689	ID=1971; p=1.807e-008; maxwin=0.6987176; maxstart=23445272; maxend=23445321
chr1	0	23641200	23641350	0.706	ID=1981; p=1.681e-009; maxwin=0.7505296; maxstart=23641306; maxend=23641358
chr1	0	23759450	23759650	0.691	ID=1989; p=4.855e-009; maxwin=0.727655; maxstart=23759484; maxend=23759544
chr1	0	23811200	23811350	0.753	ID=1997; p=7.282e-009; maxwin=0.826468; maxstart=23811285; maxend=23811334
chr1	0	23954450	23955650	0.965	ID=2002; p=2.472e-009; maxwin=1.138842; maxstart=23955171; maxend=23955233
chr1	0	24006850	24007000	0.683	ID=2006; p=5.509e-009; maxwin=0.7086552; maxstart=24006901; maxend=24006952
chr1	0	24007650	24007750	0.685	ID=2007; p=1.947e-009; maxwin=0.726696666666667; maxstart=24007701; maxend=24007750
chr1	0	24012850	24012950	0.689	ID=2010; p=1.827e-008; maxwin=0.6955302; maxstart=24012930; maxend=24012986
chr1	0	24013550	24013800	0.748	ID=2012; p=1.438e-009; maxwin=0.7798426; maxstart=24013661; maxend=24013718
chr1	0	24014150	24014450	0.888	ID=2013; p=2.528e-010; maxwin=1.016094; maxstart=24014211; maxend=24014274
chr1	0	24014650	24015000	0.888	ID=2014; p=9.997e-010; maxwin=1.0804048; maxstart=24014816; maxend=24014870
chr1	0	24256050	24256300	0.742	ID=2028; p=3.883e-009; maxwin=0.797610166666667; maxstart=24256208; maxend=24256264
chr1	0	24293450	24294750	0.844	ID=2029; p=3.617e-009; maxwin=1.05261116666667; maxstart=24293948; maxend=24294006
chr1	0	24319000	24319200	0.759	ID=2031; p=3.684e-010; maxwin=0.802557333333333; maxstart=24319111; maxend=24319163
chr1	0	24345250	24345400	0.659	ID=2034; p=5.894e-009; maxwin=0.677400833333333; maxstart=24345349; maxend=24345398
chr1	0	24345900	24346000	0.651	ID=2035; p=8.459e-009; maxwin=0.669536166666667; maxstart=24345954; maxend=24346013
chr1	0	24361100	24361200	0.685	ID=2037; p=2.269e-008; maxwin=0.6911298; maxstart=24361182; maxend=24361235
chr1	0	24361300	24361500	0.636	ID=2038; p=1.448e-008; maxwin=0.651515333333333; maxstart=24361347; maxend=24361398
chr1	0	24407100	24408300	0.999	ID=2045; p=6.389e-011; maxwin=1.18682833333333; maxstart=24408143; maxend=24408192
chr1	0	24508300	24508400	0.644	ID=2053; p=8.476e-009; maxwin=0.650629833333333; maxstart=24508359; maxend=24508417
chr1	0	24523150	24523550	0.802	ID=2058; p=8.456e-010; maxwin=0.8679426; maxstart=24523525; maxend=24523590
chr1	0	24585500	24585750	0.961	ID=2066; p=2.372e-011; maxwin=1.07115133333333; maxstart=24585596; maxend=24585645
chr1	0	24680350	24680650	0.676	ID=2079; p=1.240e-008; maxwin=0.69713; maxstart=24680456; maxend=24680511
chr1	0	24702650	24702850	0.837	ID=2083; p=2.670e-011; maxwin=0.9135056; maxstart=24702710; maxend=24702773
chr1	0	24729300	24729600	0.799	ID=2096; p=2.415e-009; maxwin=0.9164428; maxstart=24729384; maxend=24729445
chr1	0	24886650	24887350	0.789	ID=2113; p=2.849e-009; maxwin=0.86888; maxstart=24886716; maxend=24886770
chr1	0	24916650	24916800	0.629	ID=2117; p=1.764e-008; maxwin=0.634953166666667; maxstart=24916638; maxend=24916693
chr1	0	24917700	24918800	1.187	ID=2118; p=1.068e-009; maxwin=1.47203666666667; maxstart=24918454; maxend=24918508
chr1	0	24919100	24919350	0.943	ID=2119; p=2.128e-013; maxwin=1.048006; maxstart=24919169; maxend=24919234
chr1	0	24925300	24926450	0.871	ID=2120; p=3.822e-009; maxwin=1.05646466666667; maxstart=24925687; maxend=24925736
chr1	0	24926850	24926950	0.764	ID=2121; p=2.982e-009; maxwin=0.80563; maxstart=24926933; maxend=24926982
chr1	0	24980550	24980650	0.666	ID=2126; p=8.971e-009; maxwin=0.6929424; maxstart=24980609; maxend=24980660
chr1	0	25035650	25035850	0.913	ID=2127; p=1.021e-011; maxwin=1.043005; maxstart=25035738; maxend=25035793
chr1	0	25174700	25174800	0.642	ID=2136; p=2.773e-008; maxwin=0.6686924; maxstart=25174688; maxend=25174739
chr1	0	25175000	25175950	1.113	ID=2138; p=6.872e-010; maxwin=1.51677833333333; maxstart=25175188; maxend=25175244
chr1	0	25221150	25221400	0.687	ID=2139; p=1.507e-008; maxwin=0.721619833333333; maxstart=25221203; maxend=25221257
chr1	0	25222000	25222100	0.67	ID=2141; p=4.144e-008; maxwin=0.67288; maxstart=25222031; maxend=25222080
chr1	0	25223250	25223450	0.649	ID=2143; p=7.968e-009; maxwin=0.670056833333333; maxstart=25223408; maxend=25223457
chr1	0	25223800	25224000	0.68	ID=2144; p=4.440e-009; maxwin=0.721255; maxstart=25223848; maxend=25223903
chr1	0	25407650	25407900	0.665	ID=2151; p=2.614e-008; maxwin=0.680079; maxstart=25407817; maxend=25407872
chr1	0	25408050	25408300	0.644	ID=2152; p=1.130e-008; maxwin=0.664672666666667; maxstart=25408092; maxend=25408152
chr1	0	25410700	25411050	0.838	ID=2154; p=1.333e-010; maxwin=0.903006; maxstart=25411009; maxend=25411059
chr1	0	25451550	25451650	0.664	ID=2161; p=3.446e-009; maxwin=0.681756; maxstart=25451608; maxend=25451657
chr1	0	25534900	25535700	1.068	ID=2165; p=1.551e-010; maxwin=1.18691166666667; maxstart=25535558; maxend=25535607
chr1	0	25621550	25622150	0.799	ID=2171; p=2.931e-009; maxwin=0.8732664; maxstart=25621865; maxend=25621914
chr1	0	25684700	25685150	0.796	ID=2180; p=5.534e-010; maxwin=0.844673; maxstart=25684796; maxend=25684858
chr1	0	25874800	25875100	0.669	ID=2203; p=1.059e-008; maxwin=0.692537166666667; maxstart=25875007; maxend=25875062
chr1	0	25985650	25985800	0.632	ID=2207; p=1.957e-008; maxwin=0.649047833333333; maxstart=25985757; maxend=25985809
chr1	0	25991550	25991950	0.91	ID=2209; p=3.747e-010; maxwin=1.0483928; maxstart=25991765; maxend=25991827
chr1	0	25995050	25996200	0.928	ID=2211; p=2.506e-009; maxwin=1.355518; maxstart=25995343; maxend=25995392
chr1	0	25999950	26000250	0.725	ID=2214; p=6.925e-009; maxwin=0.7793916; maxstart=26000012; maxend=26000066
chr1	0	26013450	26013600	0.62	ID=2217; p=2.744e-008; maxwin=0.625506166666667; maxstart=26013446; maxend=26013504
chr1	0	26013700	26014100	0.746	ID=2218; p=3.307e-009; maxwin=0.8147038; maxstart=26013996; maxend=26014050
chr1	0	26056750	26056950	0.72	ID=2221; p=1.133e-008; maxwin=0.796329; maxstart=26056784; maxend=26056833
chr1	0	26062550	26062850	0.758	ID=2223; p=5.560e-009; maxwin=0.8329538; maxstart=26062573; maxend=26062630
chr1	0	26200700	26200950	0.709	ID=2231; p=7.037e-009; maxwin=0.765194166666667; maxstart=26200902; maxend=26200952
chr1	0	26211200	26212000	1.208	ID=2233; p=8.029e-010; maxwin=1.451078; maxstart=26211957; maxend=26212010
chr1	0	26213300	26213750	0.763	ID=2234; p=4.047e-009; maxwin=0.824152; maxstart=26213552; maxend=26213607
chr1	0	26214850	26215150	0.728	ID=2235; p=7.440e-009; maxwin=0.8132038; maxstart=26215147; maxend=26215209
chr1	0	26239000	26239550	0.786	ID=2237; p=2.171e-009; maxwin=0.855245833333333; maxstart=26239199; maxend=26239257
chr1	0	26357950	26358050	0.641	ID=2244; p=1.379e-008; maxwin=0.658474833333333; maxstart=26358050; maxend=26358100
chr1	0	26386250	26386350	0.732	ID=2248; p=6.943e-009; maxwin=0.7658914; maxstart=26386334; maxend=26386386
chr1	0	26463700	26463900	0.679	ID=2255; p=1.325e-008; maxwin=0.7010166; maxstart=26463844; maxend=26463900
chr1	0	26465700	26465800	0.689	ID=2256; p=2.263e-008; maxwin=0.7062666; maxstart=26465717; maxend=26465776
chr1	0	26466300	26468050	0.821	ID=2257; p=1.839e-009; maxwin=0.9760792; maxstart=26467533; maxend=26467598
chr1	0	26573050	26573750	0.819	ID=2261; p=1.899e-009; maxwin=0.9198404; maxstart=26573205; maxend=26573260
chr1	0	26573950	26574150	0.724	ID=2262; p=7.630e-009; maxwin=0.8114664; maxstart=26574030; maxend=26574088
chr1	0	26666750	26667000	0.791	ID=2273; p=6.708e-010; maxwin=0.835528; maxstart=26666855; maxend=26666904
chr1	0	26721850	26722400	0.93	ID=2283; p=1.284e-009; maxwin=1.1112792; maxstart=26722127; maxend=26722176
chr1	0	26725950	26726050	0.696	ID=2284; p=1.489e-008; maxwin=0.7096532; maxstart=26726027; maxend=26726084
chr1	0	26727500	26727650	0.664	ID=2286; p=1.039e-008; maxwin=0.6827158; maxstart=26727540; maxend=26727598
chr1	0	26728400	26728800	0.789	ID=2287; p=2.070e-009; maxwin=0.8995906; maxstart=26728640; maxend=26728689
chr1	0	26755100	26755400	0.683	ID=2296; p=8.805e-009; maxwin=0.708153; maxstart=26755371; maxend=26755421
chr1	0	26776200	26776900	0.854	ID=2300; p=2.296e-009; maxwin=1.0415896; maxstart=26776376; maxend=26776434
chr1	0	26785750	26785950	0.835	ID=2302; p=2.184e-010; maxwin=0.9408428; maxstart=26785793; maxend=26785849
chr1	0	26908000	26908300	0.715	ID=2309; p=4.478e-009; maxwin=0.739382166666667; maxstart=26908089; maxend=26908138
chr1	0	26908650	26908850	0.646	ID=2310; p=1.447e-008; maxwin=0.670945; maxstart=26908749; maxend=26908808
chr1	0	26909200	26909600	0.761	ID=2311; p=3.494e-009; maxwin=0.8744656; maxstart=26909521; maxend=26909575
chr1	0	26912550	26912700	0.62	ID=2315; p=2.964e-008; maxwin=0.635059333333333; maxstart=26912491; maxend=26912552
chr1	0	26941700	26941950	0.755	ID=2316; p=2.102e-009; maxwin=0.8262158; maxstart=26941776; maxend=26941827
chr1	0	27073950	27074300	0.722	ID=2324; p=1.665e-009; maxwin=0.7504034; maxstart=27073923; maxend=27073976
chr1	0	27175000	27175150	0.694	ID=2344; p=7.712e-009; maxwin=0.7099656; maxstart=27175144; maxend=27175201
chr1	0	27181450	27181750	0.731	ID=2345; p=6.692e-009; maxwin=0.7710282; maxstart=27181542; maxend=27181602
chr1	0	27186950	27187100	0.694	ID=2347; p=2.373e-008; maxwin=0.7184032; maxstart=27187082; maxend=27187140
chr1	0	27333950	27334400	0.859	ID=2354; p=1.279e-009; maxwin=0.9699028; maxstart=27334264; maxend=27334327
chr1	0	27338900	27339100	0.78	ID=2356; p=3.082e-009; maxwin=0.8560278; maxstart=27338918; maxend=27338972
chr1	0	27341050	27341250	0.731	ID=2358; p=5.535e-009; maxwin=0.793154; maxstart=27341118; maxend=27341173
chr1	0	27604700	27605200	0.757	ID=2372; p=3.124e-009; maxwin=0.818965333333333; maxstart=27604791; maxend=27604842
chr1	0	27662900	27663050	0.872	ID=2379; p=1.798e-012; maxwin=0.9787798; maxstart=27662962; maxend=27663011
chr1	0	27687350	27687450	0.666	ID=2384; p=1.163e-008; maxwin=0.6928416; maxstart=27687447; maxend=27687503
chr1	0	27717200	27717450	0.722	ID=2385; p=6.592e-009; maxwin=0.7752166; maxstart=27717429; maxend=27717480
chr1	0	28048900	28049000	0.652	ID=2406; p=5.834e-009; maxwin=0.660560166666667; maxstart=28048894; maxend=28048951
chr1	0	28243300	28243500	0.795	ID=2417; p=1.991e-010; maxwin=0.868904; maxstart=28243363; maxend=28243412
chr1	0	28290100	28290350	0.828	ID=2420; p=2.116e-009; maxwin=0.9740286; maxstart=28290215; maxend=28290284
chr1	0	28347400	28347600	0.733	ID=2430; p=3.167e-009; maxwin=0.7977792; maxstart=28347491; maxend=28347540
chr1	0	28348000	28348250	0.778	ID=2431; p=1.862e-010; maxwin=0.821029; maxstart=28348096; maxend=28348158
chr1	0	28352600	28353850	0.974	ID=2432; p=6.050e-010; maxwin=1.290214; maxstart=28352828; maxend=28352884
chr1	0	28358700	28359800	0.769	ID=2434; p=4.124e-009; maxwin=0.8665288; maxstart=28359592; maxend=28359646
chr1	0	28360000	28360450	0.73	ID=2435; p=8.664e-009; maxwin=0.782747666666667; maxstart=28360303; maxend=28360361
chr1	0	28360600	28361200	0.881	ID=2436; p=3.763e-009; maxwin=0.9881532; maxstart=28360963; maxend=28361012
chr1	0	28361650	28362300	1.489	ID=2437; p=1.282e-012; maxwin=1.836135; maxstart=28361843; maxend=28361893
chr1	0	28380700	28381100	0.714	ID=2441; p=9.983e-009; maxwin=0.7962164; maxstart=28380912; maxend=28380961
chr1	0	28387700	28388400	0.766	ID=2443; p=2.446e-009; maxwin=0.8338416; maxstart=28387751; maxend=28387817
chr1	0	28388750	28389000	0.778	ID=2444; p=1.760e-009; maxwin=0.853944666666667; maxstart=28388961; maxend=28389013
chr1	0	28396900	28397000	0.638	ID=2445; p=1.193e-008; maxwin=0.642070833333333; maxstart=28396947; maxend=28397003
chr1	0	28423700	28423800	0.723	ID=2446; p=1.647e-008; maxwin=0.7510288; maxstart=28423671; maxend=28423720
chr1	0	28423950	28424450	0.821	ID=2447; p=1.014e-009; maxwin=0.9715924; maxstart=28424056; maxend=28424105
chr1	0	28436400	28437150	0.776	ID=2451; p=2.361e-009; maxwin=0.866654; maxstart=28436909; maxend=28436968
chr1	0	28437250	28437400	0.645	ID=2452; p=1.551e-008; maxwin=0.671810333333333; maxstart=28437349; maxend=28437411
chr1	0	28508000	28508100	0.705	ID=2456; p=9.254e-009; maxwin=0.718029; maxstart=28508023; maxend=28508077
chr1	0	28525650	28525750	0.673	ID=2458; p=3.306e-009; maxwin=0.706809; maxstart=28525654; maxend=28525705
chr1	0	28569800	28569900	0.658	ID=2463; p=3.210e-008; maxwin=0.6880292; maxstart=28569843; maxend=28569892
chr1	0	28572350	28572500	0.681	ID=2464; p=1.461e-008; maxwin=0.7015914; maxstart=28572472; maxend=28572521
chr1	0	28601100	28601400	0.726	ID=2468; p=5.554e-009; maxwin=0.758529166666667; maxstart=28601250; maxend=28601307
chr1	0	28606650	28606750	0.656	ID=2470; p=4.883e-009; maxwin=0.669935166666667; maxstart=28606706; maxend=28606755
chr1	0	28679000	28679250	0.697	ID=2478; p=1.270e-008; maxwin=0.7377166; maxstart=28679077; maxend=28679128
chr1	0	28712100	28712800	0.876	ID=2485; p=8.831e-010; maxwin=0.980559666666667; maxstart=28712407; maxend=28712465
chr1	0	28819950	28820100	0.69	ID=2489; p=6.707e-009; maxwin=0.7135292; maxstart=28820067; maxend=28820116
chr1	0	28830650	28831150	0.867	ID=2490; p=2.444e-009; maxwin=1.0615926; maxstart=28830926; maxend=28830975
chr1	0	28874000	28874150	0.665	ID=2494; p=1.417e-008; maxwin=0.689624; maxstart=28874096; maxend=28874160
chr1	0	28894250	28895200	1.059	ID=2498; p=8.707e-010; maxwin=1.75575; maxstart=28894980; maxend=28895050
chr1	0	29007900	29008200	0.774	ID=2506; p=3.537e-009; maxwin=0.847249; maxstart=29008093; maxend=29008148
chr1	0	29041200	29041300	0.708	ID=2509; p=8.055e-009; maxwin=0.7701874; maxstart=29041232; maxend=29041286
chr1	0	29184650	29184800	0.681	ID=2513; p=7.867e-009; maxwin=0.7098742; maxstart=29184741; maxend=29184801
chr1	0	29254900	29255100	0.821	ID=2520; p=1.391e-010; maxwin=0.8842478; maxstart=29255019; maxend=29255075
chr1	0	29348850	29349300	0.723	ID=2531; p=8.670e-009; maxwin=0.7761242; maxstart=29348937; maxend=29348986
chr1	0	29349400	29349750	0.672	ID=2532; p=1.083e-008; maxwin=0.6883116; maxstart=29349707; maxend=29349765
chr1	0	29350350	29350650	0.801	ID=2533; p=5.683e-010; maxwin=0.882749; maxstart=29350650; maxend=29350706
chr1	0	29475350	29475450	0.639	ID=2543; p=1.239e-008; maxwin=0.655290666666667; maxstart=29475348; maxend=29475397
chr1	0	29475800	29475900	0.63	ID=2544; p=1.732e-008; maxwin=0.634925833333333; maxstart=29475788; maxend=29475837
chr1	0	29476250	29476450	0.709	ID=2545; p=6.948e-009; maxwin=0.741999; maxstart=29476340; maxend=29476395
chr1	0	29525000	29525150	0.637	ID=2554; p=1.167e-008; maxwin=0.639822; maxstart=29525104; maxend=29525161
chr1	0	29532650	29532900	0.701	ID=2556; p=8.937e-009; maxwin=0.7528742; maxstart=29532848; maxend=29532910
chr1	0	29583550	29583950	0.889	ID=2557; p=2.598e-009; maxwin=1.055497; maxstart=29583684; maxend=29583733
chr1	0	29635850	29636100	0.778	ID=2571; p=5.858e-010; maxwin=0.8466866; maxstart=29635981; maxend=29636041
chr1	0	29767500	29768000	0.914	ID=2582; p=9.319e-011; maxwin=1.00377883333333; maxstart=29767744; maxend=29767798
chr1	0	29813950	29814100	0.664	ID=2586; p=6.310e-009; maxwin=0.687269666666667; maxstart=29814049; maxend=29814102
chr1	0	29902200	29902600	0.684	ID=2598; p=1.271e-008; maxwin=0.7121866; maxstart=29902299; maxend=29902359
chr1	0	29999100	29999400	1.088	ID=2603; p=8.017e-012; maxwin=1.26654083333333; maxstart=29999258; maxend=29999315
chr1	0	30039400	30041900	1.123	ID=2606; p=2.869e-012; maxwin=1.503248; maxstart=30041528; maxend=30041589
chr1	0	30109200	30109650	0.838	ID=2616; p=6.896e-009; maxwin=1.0350568; maxstart=30109323; maxend=30109380
chr1	0	30385600	30385850	0.766	ID=2644; p=1.690e-009; maxwin=0.796818; maxstart=30385800; maxend=30385855
chr1	0	30396400	30396600	0.728	ID=2648; p=3.258e-009; maxwin=0.77737; maxstart=30396447; maxend=30396503
chr1	0	30429350	30431000	0.92	ID=2653; p=2.369e-009; maxwin=1.199246; maxstart=30430049; maxend=30430098
chr1	0	30431250	30432300	0.82	ID=2654; p=8.000e-010; maxwin=0.90287; maxstart=30431716; maxend=30431771
chr1	1	8550	8700	0.657	gene=*AT1G01020:-112:5p; ID=1; p=1.064e-008; maxwin=0.6850665; maxstart=8654; maxend=8703
chr1	1	11750	14000	1.66	gene=*AT1G01030:-839:5p; ID=3; p=3.342e-010; maxwin=2.35308833333333; maxstart=13008; maxend=13057
chr1	1	49100	49300	0.768	gene=*AT1G01090:-86:5p; ID=5; p=7.612e-009; maxwin=0.857802; maxstart=49210; maxend=49259
chr1	1	50450	50750	0.882	gene=*AT1G01100:-525:3p; ID=6; p=1.293e-009; maxwin=1.1026292; maxstart=50531; maxend=50580
chr1	1	78800	79700	1.059	gene=*AT1G01183:218:5p; ID=9; p=6.242e-010; maxwin=1.334754; maxstart=79187; maxend=79238
chr1	1	84050	84300	0.684	gene=*AT1G01190:-689:5p; ID=11; p=5.230e-009; maxwin=0.706212166666667; maxstart=84202; maxend=84251
chr1	1	104650	105050	0.854	gene=*AT1G01250:-359:3p; ID=14; p=4.789e-009; maxwin=1.0673786; maxstart=104732; maxend=104781
chr1	1	105150	105450	0.757	gene=*AT1G01250:-30:5p; ID=15; p=7.966e-009; maxwin=0.8551916; maxstart=105282; maxend=105342
chr1	1	117350	117700	0.739	gene=*AT1G01300:-582:5p; ID=16; p=3.453e-009; maxwin=0.814504; maxstart=117436; maxend=117485
chr1	1	138550	139100	0.764	gene=*AT1G01355:-312:5p; ID=17; p=4.213e-009; maxwin=0.8737542; maxstart=138835; maxend=138886
chr1	1	155450	155750	0.701	gene=*AT1G01420:-411:5p; ID=18; p=9.769e-009; maxwin=0.7625042; maxstart=155483; maxend=155532
chr1	1	166700	168250	1.213	gene=*AT1G01453:-367:5p; ID=19; p=9.959e-010; maxwin=1.916816; maxstart=167627; maxend=167676
chr1	1	180500	180600	0.697	gene=*AT1G01490:-491:3p; ID=20; p=2.060e-008; maxwin=0.7135038; maxstart=180577; maxend=180626
chr1	1	182350	182450	0.662	gene=*AT1G01490:42:5p; ID=21; p=1.229e-008; maxwin=0.6806914; maxstart=182447; maxend=182500
chr1	1	200900	201000	0.714	gene=*AT1G01550:-825:3p; ID=23; p=7.330e-009; maxwin=0.7376918; maxstart=200929; maxend=200978
chr1	1	209600	209800	0.697	gene=*AT1G01580:-305:5p; ID=24; p=1.551e-009; maxwin=0.733087333333333; maxstart=209699; maxend=209751
chr1	1	226200	226650	0.688	gene=*AT1G01620:-760:3p; ID=25; p=1.010e-008; maxwin=0.705431166666667; maxstart=226458; maxend=226507
chr1	1	364700	368400	1.53	gene=*AT1G02065:-790:3p; ID=32; p=5.155e-010; maxwin=2.389126; maxstart=365619; maxend=365668
chr1	1	369650	371550	1.136	gene=*AT1G02070:-343:3p; ID=33; p=4.736e-010; maxwin=1.52838; maxstart=370523; maxend=370572
chr1	1	372050	372200	0.734	gene=*AT1G02074:-61:5p; ID=34; p=1.138e-009; maxwin=0.7681292; maxstart=372065; maxend=372114
chr1	1	464100	464500	0.988	gene=*AT1G02335:-445:3p; ID=37; p=4.617e-010; maxwin=1.1771298; maxstart=464345; maxend=464394
chr1	1	470650	471800	1.009	gene=*AT1G02350:532:3p; ID=41; p=6.058e-010; maxwin=1.313816; maxstart=471521; maxend=471581
chr1	1	480350	481800	1.461	gene=*AT1G02390:-223:5p; ID=42; p=1.599e-011; maxwin=1.835442; maxstart=480823; maxend=480872
chr1	1	482050	483150	1.223	gene=*AT1G02390:-692:3p; ID=43; p=1.342e-010; maxwin=1.445568; maxstart=482420; maxend=482469
chr1	1	490100	490350	0.724	gene=*AT1G02405:-246:3p; ID=44; p=9.103e-009; maxwin=0.781264333333333; maxstart=490206; maxend=490255
chr1	1	541950	542100	0.668	gene=*AT1G02570:-645:5p; ID=46; p=2.772e-008; maxwin=0.7025042; maxstart=541931; maxend=541980
chr1	1	543600	543750	0.675	gene=*AT1G02570:-308:3p; ID=47; p=1.154e-008; maxwin=0.7029414; maxstart=543717; maxend=543766
chr1	1	545950	546400	0.686	gene=*AT1G02580:-1392:5p; ID=48; p=1.125e-008; maxwin=0.71965; maxstart=546104; maxend=546167
chr1	1	547000	547950	0.782	gene=*AT1G02580:-1727:3p; ID=49; p=1.177e-009; maxwin=0.9164414; maxstart=547259; maxend=547312
chr1	1	548900	549050	0.722	gene=*AT1G02580:-227:3p; ID=51; p=6.926e-009; maxwin=0.7880666; maxstart=548964; maxend=549013
chr1	1	551050	552150	0.807	gene=*AT1G02590:538:3p; ID=52; p=1.983e-009; maxwin=0.9482548; maxstart=551102; maxend=551151
chr1	1	557200	558900	1.408	gene=*AT1G02620:64:3p; ID=54; p=1.254e-009; maxwin=1.843064; maxstart=557967; maxend=558026
chr1	1	604950	606650	0.992	gene=*AT1G02770:-893:5p; ID=57; p=3.214e-011; maxwin=1.23763; maxstart=606213; maxend=606262
chr1	1	618200	619200	0.78	gene=*AT1G02810:-435:5p; ID=58; p=1.616e-009; maxwin=0.9105036; maxstart=618302; maxend=618364
chr1	1	619600	620300	0.773	gene=*AT1G02810:-530:3p; ID=61; p=4.329e-009; maxwin=0.8315664; maxstart=620282; maxend=620339
chr1	1	698350	698500	0.689	gene=*AT1G03020:-90:5p; ID=65; p=2.275e-008; maxwin=0.7076912; maxstart=698309; maxend=698358
chr1	1	699000	699350	0.819	gene=*AT1G03022:-54:5p; ID=66; p=3.248e-009; maxwin=0.922983; maxstart=699191; maxend=699240
chr1	1	747200	747450	0.718	gene=*AT1G03103:-128:5p; ID=67; p=6.808e-009; maxwin=0.7722542; maxstart=747430; maxend=747484
chr1	1	748300	748900	0.813	gene=*AT1G03106:-434:5p; ID=68; p=5.681e-009; maxwin=0.950534166666667; maxstart=748695; maxend=748747
chr1	1	787150	787450	0.733	gene=*AT1G03220:-178:5p; ID=71; p=5.977e-009; maxwin=0.7831395; maxstart=787311; maxend=787360
chr1	1	790000	790350	0.883	gene=*AT1G03230:-84:5p; ID=72; p=7.781e-011; maxwin=0.991419833333333; maxstart=790310; maxend=790359
chr1	1	847000	847200	0.675	gene=*AT1G03410:-582:5p; ID=75; p=2.841e-009; maxwin=0.699806166666667; maxstart=847046; maxend=847095
chr1	1	858850	859850	0.9	gene=*AT1G03445:-351:5p; ID=76; p=5.631e-011; maxwin=1.1057542; maxstart=859640; maxend=859689
chr1	1	872700	872800	0.635	gene=*AT1G03490:-157:3p; ID=77; p=1.877e-008; maxwin=0.647202; maxstart=872753; maxend=872810
chr1	1	898650	899150	0.908	gene=*AT1G03600:-25:5p; ID=79; p=1.362e-009; maxwin=1.0797532; maxstart=898912; maxend=898961
chr1	1	899250	899450	0.704	gene=*AT1G03600:-304:3p; ID=80; p=1.612e-009; maxwin=0.715691666666667; maxstart=899352; maxend=899401
chr1	1	926100	926950	1.333	gene=*AT1G03720:152:5p; ID=83; p=2.689e-010; maxwin=1.59269; maxstart=926781; maxend=926830
chr1	1	930850	931600	1.108	gene=*AT1G03730:-397:3p; ID=85; p=8.073e-010; maxwin=1.49251166666667; maxstart=931152; maxend=931202
chr1	1	954200	955900	1.143	gene=*AT1G03790:-526:5p; ID=88; p=1.249e-009; maxwin=1.37194; maxstart=955369; maxend=955425
chr1	1	956700	958200	1.382	gene=*AT1G03800:-190:3p; ID=90; p=1.165e-009; maxwin=1.98548333333333; maxstart=957295; maxend=957344
chr1	1	967000	970800	1.599	gene=*AT1G03840:-1229:5p; ID=91; p=5.731e-011; maxwin=2.784816; maxstart=967912; maxend=967961
chr1	1	977250	977800	0.997	gene=*AT1G03850:-235:5p; ID=92; p=4.198e-009; maxwin=1.2800038; maxstart=977478; maxend=977527
chr1	1	983000	983450	0.961	gene=*AT1G03870:-314:5p; ID=93; p=7.285e-011; maxwin=1.088659; maxstart=983198; maxend=983249
chr1	1	1081850	1082200	0.664	gene=*AT1G04150:-818:3p; ID=96; p=2.188e-008; maxwin=0.6906395; maxstart=1082095; maxend=1082144
chr1	1	1082550	1084750	1.109	gene=*AT1G04150:-595:5p; ID=97; p=7.125e-010; maxwin=1.693068; maxstart=1084240; maxend=1084293
chr1	1	1120500	1120600	0.687	gene=*AT1G04220:-852:3p; ID=99; p=3.515e-009; maxwin=0.7096914; maxstart=1120541; maxend=1120590
chr1	1	1136200	1137250	0.95	gene=*AT1G04250:-468:5p; ID=100; p=1.337e-009; maxwin=1.35662833333333; maxstart=1136286; maxend=1136339
chr1	1	1140300	1140750	0.702	gene=*AT1G04260:2:3p; ID=101; p=7.406e-009; maxwin=0.7556916; maxstart=1140538; maxend=1140590
chr1	1	1146350	1146600	0.695	gene=*AT1G04280:-178:5p; ID=102; p=1.112e-008; maxwin=0.7578788; maxstart=1146431; maxend=1146480
chr1	1	1157550	1157900	0.884	gene=*AT1G04310:15:5p; ID=103; p=6.037e-009; maxwin=1.095441; maxstart=1157764; maxend=1157813
chr1	1	1161550	1161800	0.717	gene=*AT1G04330:-306:5p; ID=104; p=6.719e-009; maxwin=0.7723788; maxstart=1161616; maxend=1161665
chr1	1	1190200	1190750	0.74	gene=*AT1G04410:-936:5p; ID=105; p=1.237e-009; maxwin=0.7831288; maxstart=1190215; maxend=1190272
chr1	1	1206950	1208550	1.717	gene=*AT1G04445:-111:3p; ID=106; p=1.897e-009; maxwin=2.304946; maxstart=1207433; maxend=1207482
chr1	1	1208800	1210600	0.87	gene=*AT1G04450:-173:3p; ID=107; p=2.089e-009; maxwin=1.0690064; maxstart=1209233; maxend=1209282
chr1	1	1240150	1240950	0.807	gene=*AT1G04550:-176:5p; ID=108; p=1.105e-009; maxwin=0.8991926; maxstart=1240630; maxend=1240679
chr1	1	1271550	1272750	0.816	gene=*AT1G04600:-225:3p; ID=110; p=1.639e-009; maxwin=0.9798182; maxstart=1272163; maxend=1272220
chr1	1	1461450	1462000	0.779	gene=*AT1G05085:56:3p; ID=119; p=2.801e-009; maxwin=0.857223833333333; maxstart=1461965; maxend=1462023
chr1	1	1516550	1518950	1.123	gene=*AT1G05230:-1054:5p; ID=123; p=7.498e-010; maxwin=2.01498333333333; maxstart=1518585; maxend=1518634
chr1	1	1535400	1536650	1.116	gene=*AT1G05280:-582:3p; ID=125; p=2.524e-009; maxwin=1.356382; maxstart=1536381; maxend=1536441
chr1	1	1537150	1537650	0.774	gene=*AT1G05280:-124:5p; ID=126; p=2.904e-010; maxwin=0.8228174; maxstart=1537646; maxend=1537697
chr1	1	1539100	1539250	0.666	gene=*AT1G05290:-24:3p; ID=128; p=1.046e-008; maxwin=0.6845674; maxstart=1539141; maxend=1539202
chr1	1	1539650	1540000	0.706	gene=*AT1G05290:-674:3p; ID=129; p=6.659e-009; maxwin=0.7227965; maxstart=1539966; maxend=1540025
chr1	1	1540250	1540350	0.644	gene=*AT1G05290:-261:5p; ID=130; p=8.720e-009; maxwin=0.651546666666667; maxstart=1540296; maxend=1540354
chr1	1	1541350	1542250	0.879	gene=*AT1G05291:-453:3p; ID=132; p=6.732e-010; maxwin=1.091236; maxstart=1541453; maxend=1541511
chr1	1	1547150	1547400	0.754	gene=*AT1G05300:-573:5p; ID=135; p=4.613e-009; maxwin=0.829098666666667; maxstart=1547370; maxend=1547419
chr1	1	1547500	1547850	0.788	gene=*AT1G05300:-173:5p; ID=136; p=7.159e-009; maxwin=0.895817166666667; maxstart=1547700; maxend=1547764
chr1	1	1550650	1551500	0.933	gene=*AT1G05310:-533:3p; ID=137; p=1.433e-009; maxwin=1.139256; maxstart=1551075; maxend=1551137
chr1	1	1551800	1552900	1.029	gene=*AT1G05310:-166:5p; ID=138; p=1.524e-009; maxwin=1.448942; maxstart=1552184; maxend=1552237
chr1	1	1571850	1572500	1.038	gene=*AT1G05370:-104:5p; ID=140; p=1.580e-009; maxwin=1.329754; maxstart=1572123; maxend=1572179
chr1	1	1584250	1585000	0.803	gene=*AT1G05400:-284:5p; ID=142; p=5.703e-009; maxwin=1.014203; maxstart=1584401; maxend=1584450
chr1	1	1589950	1590600	1.215	gene=*AT1G05420:-203:5p; ID=143; p=1.281e-012; maxwin=1.497006; maxstart=1590176; maxend=1590226
chr1	1	1623350	1623600	0.996	gene=*AT1G05490:24:5p; ID=145; p=2.649e-011; maxwin=1.209382; maxstart=1623432; maxend=1623481
chr1	1	1643600	1643850	0.872	gene=*AT1G05550:-22:5p; ID=146; p=5.508e-010; maxwin=1.05863; maxstart=1643677; maxend=1643733
chr1	1	1645850	1645950	0.689	gene=*AT1G05560:-403:3p; ID=147; p=1.836e-008; maxwin=0.69638; maxstart=1645877; maxend=1645926
chr1	1	1682100	1682450	1.183	gene=*AT1G05630:42:5p; ID=149; p=1.014e-012; maxwin=1.5121725; maxstart=1682412; maxend=1682461
chr1	1	1690700	1691000	0.718	gene=*AT1G05650:-587:3p; ID=151; p=3.704e-009; maxwin=0.7666924; maxstart=1690777; maxend=1690826
chr1	1	1740850	1742550	0.915	gene=*AT1G05800:-497:5p; ID=153; p=1.220e-010; maxwin=1.115818; maxstart=1740850; maxend=1740907
chr1	1	1744700	1744850	0.636	gene=*AT1G05805:-3:5p; ID=154; p=1.402e-008; maxwin=0.645973666666667; maxstart=1744810; maxend=1744861
chr1	1	1807950	1808200	0.742	gene=*AT1G05960:-103:3p; ID=155; p=3.286e-009; maxwin=0.797901; maxstart=1808046; maxend=1808095
chr1	1	1820800	1821100	0.788	gene=*AT1G06000:-643:3p; ID=156; p=9.841e-010; maxwin=0.854932333333333; maxstart=1820903; maxend=1820952
chr1	1	1821300	1822050	0.956	gene=*AT1G06000:-218:5p; ID=157; p=2.544e-009; maxwin=1.192566; maxstart=1821674; maxend=1821723
chr1	1	1828550	1828800	0.876	gene=*AT1G06040:-263:3p; ID=158; p=3.645e-011; maxwin=1.0105674; maxstart=1828635; maxend=1828700
chr1	1	1829300	1829450	0.615	gene=*AT1G06040:-514:5p; ID=159; p=3.606e-008; maxwin=0.620192333333333; maxstart=1829405; maxend=1829468
chr1	1	1845900	1846550	0.812	gene=*AT1G06080:-76:3p; ID=163; p=3.829e-009; maxwin=0.8788178; maxstart=1845859; maxend=1845916
chr1	1	1861950	1862500	0.796	gene=*AT1G06135:-29:5p; ID=164; p=2.182e-009; maxwin=0.859255; maxstart=1862101; maxend=1862165
chr1	1	1919800	1920700	0.833	gene=*AT1G06280:76:3p; ID=167; p=5.183e-010; maxwin=0.9705575; maxstart=1920401; maxend=1920451
chr1	1	1931050	1931550	0.794	gene=*AT1G06320:-148:3p; ID=169; p=1.806e-009; maxwin=0.8651298; maxstart=1931294; maxend=1931352
chr1	1	1931700	1931900	0.656	gene=*AT1G06330:-130:3p; ID=170; p=2.184e-008; maxwin=0.6854426; maxstart=1931789; maxend=1931838
chr1	1	1978100	1978250	0.757	gene=*AT1G06480:19:3p; ID=172; p=1.511e-010; maxwin=0.806546833333333; maxstart=1978198; maxend=1978247
chr1	1	2013100	2013300	0.683	gene=*AT1G06570:-344:5p; ID=174; p=1.228e-008; maxwin=0.715921333333333; maxstart=2013152; maxend=2013201
chr1	1	2025250	2025550	1.103	gene=*AT1G06610:-27:3p; ID=175; p=8.148e-011; maxwin=1.36748283333333; maxstart=2025351; maxend=2025400
chr1	1	2047750	2048150	0.81	gene=*AT1G06680:-124:5p; ID=178; p=5.258e-009; maxwin=0.8971195; maxstart=2048113; maxend=2048162
chr1	1	2093250	2093450	0.737	gene=*AT1G06820:-405:3p; ID=180; p=3.313e-009; maxwin=0.7968174; maxstart=2093366; maxend=2093415
chr1	1	2104950	2105400	0.799	gene=*AT1G06850:-128:5p; ID=181; p=1.522e-009; maxwin=0.8953176; maxstart=2104931; maxend=2104983
chr1	1	2143350	2144050	0.88	gene=*AT1G06980:-120:5p; ID=182; p=3.064e-010; maxwin=1.0418164; maxstart=2143843; maxend=2143892
chr1	1	2149250	2149400	0.68	gene=*AT1G06990:-826:3p; ID=183; p=7.379e-009; maxwin=0.7070676; maxstart=2149344; maxend=2149393
chr1	1	2152150	2152250	0.692	gene=*AT1G07000:-124:5p; ID=184; p=2.680e-009; maxwin=0.7355052; maxstart=2152209; maxend=2152258
chr1	1	2173150	2175200	1.528	gene=*AT1G07090:-224:3p; ID=185; p=4.619e-010; maxwin=2.148566; maxstart=2174776; maxend=2174825
chr1	1	2190100	2190450	0.746	gene=*AT1G07135:-348:3p; ID=187; p=5.687e-009; maxwin=0.807171666666667; maxstart=2190192; maxend=2190241
chr1	1	2195150	2195400	0.999	gene=*AT1G07150:-520:5p; ID=188; p=2.081e-011; maxwin=1.1608176; maxstart=2195260; maxend=2195309
chr1	1	2225700	2226150	0.712	gene=*AT1G07250:-26:5p; ID=189; p=4.634e-009; maxwin=0.7500048; maxstart=2226085; maxend=2226134
chr1	1	2238350	2238450	0.674	gene=*AT1G07280:-314:5p; ID=190; p=6.482e-009; maxwin=0.7033798; maxstart=2238359; maxend=2238417
chr1	1	2277850	2278050	0.697	gene=*AT1G07420:-146:5p; ID=191; p=1.393e-008; maxwin=0.748005; maxstart=2277975; maxend=2278024
chr1	1	2280600	2282750	1.555	gene=*AT1G07430:-843:3p; ID=192; p=2.066e-010; maxwin=2.08045166666667; maxstart=2281899; maxend=2281948
chr1	1	2315850	2315950	0.651	gene=*AT1G07530:-566:5p; ID=195; p=1.035e-008; maxwin=0.670556833333333; maxstart=2315900; maxend=2315963
chr1	1	2349200	2349650	0.832	gene=*AT1G07630:-331:5p; ID=198; p=4.584e-009; maxwin=0.9711316; maxstart=2349338; maxend=2349387
chr1	1	2353050	2357500	1.526	gene=*AT1G07640:-924:3p; ID=199; p=4.078e-010; maxwin=2.34388833333333; maxstart=2355610; maxend=2355662
chr1	1	2367650	2368400	0.803	gene=*AT1G07645:-357:5p; ID=201; p=2.482e-009; maxwin=0.98988; maxstart=2368023; maxend=2368076
chr1	1	2422350	2422500	0.777	gene=*AT1G07830:-187:5p; ID=203; p=4.561e-010; maxwin=0.8928298; maxstart=2422468; maxend=2422531
chr1	1	2475700	2476000	0.737	gene=*AT1G07985:-302:3p; ID=206; p=1.777e-009; maxwin=0.792799166666667; maxstart=2475799; maxend=2475848
chr1	1	2565050	2565350	0.791	gene=*AT1G08180:82:5p; ID=209; p=4.862e-009; maxwin=0.9070178; maxstart=2565127; maxend=2565188
chr1	1	2586300	2586650	0.828	gene=*AT1G08230:-266:5p; ID=210; p=1.157e-009; maxwin=0.9326426; maxstart=2586387; maxend=2586436
chr1	1	2612500	2614750	1.145	gene=*AT1G08290:386:5p; ID=213; p=7.870e-010; maxwin=1.503165; maxstart=2613152; maxend=2613204
chr1	1	2620550	2620800	0.739	gene=*AT1G08315:-343:3p; ID=214; p=5.208e-009; maxwin=0.8296745; maxstart=2620757; maxend=2620806
chr1	1	2621150	2621500	0.912	gene=*AT1G08315:-217:5p; ID=215; p=5.835e-011; maxwin=1.0533928; maxstart=2621307; maxend=2621356
chr1	1	2623200	2624200	1.07	gene=*AT1G08320:-1799:3p; ID=216; p=5.807e-010; maxwin=1.32035166666667; maxstart=2623397; maxend=2623453
chr1	1	2625350	2625800	0.948	gene=*AT1G08320:-2270:5p; ID=217; p=1.504e-009; maxwin=1.1913952; maxstart=2625432; maxend=2625495
chr1	1	2627150	2627850	0.921	gene=*AT1G08320:-345:5p; ID=218; p=3.502e-009; maxwin=1.193768; maxstart=2627415; maxend=2627465
chr1	1	2650050	2650250	0.749	gene=*AT1G08420:-380:5p; ID=220; p=5.571e-009; maxwin=0.8291535; maxstart=2650152; maxend=2650201
chr1	1	2659200	2659500	0.68	gene=*AT1G08430:-637:5p; ID=221; p=1.252e-008; maxwin=0.7072052; maxstart=2659227; maxend=2659279
chr1	1	2673000	2673250	0.784	gene=*AT1G08460:-677:5p; ID=222; p=6.476e-009; maxwin=0.9057686; maxstart=2673060; maxend=2673109
chr1	1	2675200	2676900	1.08	gene=*AT1G08465:-240:5p; ID=223; p=2.691e-010; maxwin=1.63752; maxstart=2675865; maxend=2675923
chr1	1	2677150	2678200	0.952	gene=*AT1G08465:-1865:5p; ID=224; p=1.553e-009; maxwin=1.317518; maxstart=2677464; maxend=2677526
chr1	1	2679300	2679600	0.844	gene=*AT1G08465:-334:3p; ID=225; p=4.188e-009; maxwin=1.00076783333333; maxstart=2679562; maxend=2679623
chr1	1	2691450	2691550	0.657	gene=*AT1G08510:-417:3p; ID=228; p=1.643e-008; maxwin=0.6735806; maxstart=2691492; maxend=2691548
chr1	1	2706950	2707150	0.886	gene=*AT1G08550:-123:5p; ID=229; p=7.842e-012; maxwin=1.00222716666667; maxstart=2706997; maxend=2707046
chr1	1	2840850	2841300	0.818	gene=*AT1G08845:78:3p; ID=235; p=2.171e-010; maxwin=0.8623314; maxstart=2840939; maxend=2840993
chr1	1	2841850	2843800	1.212	gene=*AT1G08860:-669:5p; ID=236; p=1.257e-009; maxwin=2.24457; maxstart=2842207; maxend=2842256
chr1	1	2847000	2847350	0.774	gene=*AT1G08880:-223:3p; ID=237; p=2.275e-009; maxwin=0.842852; maxstart=2847103; maxend=2847159
chr1	1	2888650	2888850	0.681	gene=*AT1G08990:6:5p; ID=238; p=8.814e-009; maxwin=0.709309833333333; maxstart=2888746; maxend=2888795
chr1	1	2889150	2889900	0.811	gene=*AT1G08990:-769:5p; ID=239; p=2.715e-009; maxwin=0.9186845; maxstart=2889296; maxend=2889345
chr1	1	2890300	2890550	0.698	gene=*AT1G08990:-537:3p; ID=240; p=8.860e-009; maxwin=0.7392575; maxstart=2890341; maxend=2890390
chr1	1	2908500	2909150	0.845	gene=*AT1G09030:-208:5p; ID=244; p=3.877e-009; maxwin=1.0103918; maxstart=2908891; maxend=2908949
chr1	1	2928200	2928850	0.833	gene=*AT1G09070:-446:3p; ID=245; p=3.566e-010; maxwin=1.0445822; maxstart=2928632; maxend=2928681
chr1	1	2932750	2933000	0.766	gene=*AT1G09090:-134:5p; ID=247; p=2.181e-009; maxwin=0.847518; maxstart=2932922; maxend=2932971
chr1	1	2965250	2965500	0.693	gene=*AT1G09180:-350:5p; ID=249; p=1.148e-008; maxwin=0.7350178; maxstart=2965384; maxend=2965433
chr1	1	2984750	2986200	1.114	gene=*AT1G09240:-592:5p; ID=250; p=1.230e-012; maxwin=1.504394; maxstart=2984855; maxend=2984904
chr1	1	2989350	2989450	0.751	gene=*AT1G09250:-20:5p; ID=251; p=7.394e-009; maxwin=0.7942674; maxstart=2989379; maxend=2989435
chr1	1	3019450	3021150	1.099	gene=*AT1G09350:-479:5p; ID=252; p=5.647e-010; maxwin=1.56233166666667; maxstart=3020000; maxend=3020051
chr1	1	3029150	3029700	0.846	gene=*AT1G09380:-126:5p; ID=253; p=1.149e-010; maxwin=0.9808934; maxstart=3029652; maxend=3029711
chr1	1	3057200	3058000	1.155	gene=*AT1G09480:377:5p; ID=254; p=2.244e-009; maxwin=1.46696833333333; maxstart=3057755; maxend=3057804
chr1	1	3059950	3060400	0.7	gene=*AT1G09480:-488:3p; ID=256; p=7.351e-009; maxwin=0.7281432; maxstart=3059924; maxend=3059973
chr1	1	3060850	3061000	0.712	gene=*AT1G09483:69:3p; ID=257; p=4.170e-009; maxwin=0.7548304; maxstart=3060972; maxend=3061025
chr1	1	3061500	3062050	0.892	gene=*AT1G09483:44:5p; ID=258; p=5.386e-009; maxwin=1.07889416666667; maxstart=3061907; maxend=3061956
chr1	1	3064050	3064300	0.724	gene=*AT1G09490:-49:5p; ID=260; p=3.887e-009; maxwin=0.777268; maxstart=3064217; maxend=3064266
chr1	1	3089700	3089900	0.667	gene=*AT1G09550:-65:3p; ID=264; p=1.467e-008; maxwin=0.6908306; maxstart=3089758; maxend=3089812
chr1	1	3090550	3091100	0.808	gene=*AT1G09550:-1090:3p; ID=265; p=2.214e-009; maxwin=0.8744558; maxstart=3090858; maxend=3090909
chr1	1	3091350	3092000	0.743	gene=*AT1G09550:-654:5p; ID=266; p=1.364e-009; maxwin=0.8008304; maxstart=3091793; maxend=3091846
chr1	1	3104700	3104900	0.713	gene=*AT1G09580:-210:5p; ID=269; p=1.050e-009; maxwin=0.749518; maxstart=3104855; maxend=3104911
chr1	1	3157500	3158050	0.898	gene=*AT1G09750:-272:5p; ID=272; p=3.514e-009; maxwin=1.0344665; maxstart=3157695; maxend=3157744
chr1	1	3228350	3228500	0.637	gene=*AT1G09930:-933:3p; ID=273; p=1.246e-008; maxwin=0.644309666666667; maxstart=3228344; maxend=3228403
chr1	1	3228850	3230000	0.894	gene=*AT1G09930:-620:5p; ID=274; p=5.449e-010; maxwin=1.15752; maxstart=3229719; maxend=3229768
chr1	1	3240750	3241650	0.793	gene=*AT1G09950:-434:5p; ID=277; p=1.730e-009; maxwin=0.925454; maxstart=3241105; maxend=3241154
chr1	1	3252300	3252500	0.724	gene=*AT1G09970:-158:5p; ID=278; p=1.166e-008; maxwin=0.806768; maxstart=3252328; maxend=3252381
chr1	1	3271850	3272050	0.772	gene=*AT1G10020:-39:5p; ID=279; p=3.881e-009; maxwin=0.819768; maxstart=3271939; maxend=3271988
chr1	1	3323100	3323250	0.703	gene=*AT1G10140:-371:3p; ID=280; p=1.713e-009; maxwin=0.745403166666667; maxstart=3323202; maxend=3323251
chr1	1	3353550	3355200	1.381	gene=*AT1G10220:-317:3p; ID=281; p=2.452e-009; maxwin=2.22478; maxstart=3354494; maxend=3354543
chr1	1	3355600	3356300	1.038	gene=*AT1G10230:-377:5p; ID=282; p=5.193e-010; maxwin=1.33377; maxstart=3355979; maxend=3356028
chr1	1	3362200	3363950	0.999	gene=*AT1G10270:431:5p; ID=283; p=1.964e-010; maxwin=1.32952; maxstart=3362584; maxend=3362640
chr1	1	3415000	3415150	0.692	gene=*AT1G10400:-222:3p; ID=285; p=4.908e-009; maxwin=0.705871833333333; maxstart=3415055; maxend=3415104
chr1	1	3449550	3450250	0.693	gene=*AT1G10480:-208:5p; ID=286; p=1.014e-008; maxwin=0.7867054; maxstart=3450024; maxend=3450073
chr1	1	3450700	3450900	0.759	gene=*AT1G10480:-427:3p; ID=287; p=1.183e-009; maxwin=0.8282685; maxstart=3450794; maxend=3450851
chr1	1	3453150	3453350	0.739	gene=*AT1G10490:-21:5p; ID=288; p=3.372e-009; maxwin=0.7950806; maxstart=3453241; maxend=3453290
chr1	1	3461550	3461850	0.75	gene=*AT1G10510:-64:5p; ID=289; p=7.662e-009; maxwin=0.8332056; maxstart=3461711; maxend=3461761
chr1	1	3494050	3496050	0.824	gene=*AT1G10585:-95:5p; ID=292; p=1.651e-009; maxwin=0.9697795; maxstart=3495199; maxend=3495260
chr1	1	3503550	3503850	1.013	gene=*AT1G10600:5:5p; ID=293; p=1.761e-009; maxwin=1.23326816666667; maxstart=3503700; maxend=3503749
chr1	1	3506300	3506550	0.987	gene=*AT1G10610:-238:5p; ID=294; p=3.488e-012; maxwin=1.12050916666667; maxstart=3506395; maxend=3506444
chr1	1	3511400	3512000	0.785	gene=*AT1G10620:-276:5p; ID=295; p=3.996e-009; maxwin=0.9048304; maxstart=3511785; maxend=3511834
chr1	1	3530550	3530950	0.737	gene=*AT1G10657:-282:5p; ID=297; p=7.118e-009; maxwin=0.808059666666667; maxstart=3530817; maxend=3530867
chr1	1	3574950	3575250	0.767	gene=*AT1G10750:-292:3p; ID=300; p=1.651e-009; maxwin=0.8182054; maxstart=3575031; maxend=3575080
chr1	1	3626200	3627400	0.807	gene=*AT1G10880:-282:5p; ID=301; p=1.989e-009; maxwin=0.9088535; maxstart=3626514; maxend=3626563
chr1	1	3664250	3664600	0.719	gene=*AT1G10960:-39:5p; ID=302; p=5.367e-009; maxwin=0.7832912; maxstart=3664360; maxend=3664409
chr1	1	3702400	3702650	0.874	gene=*AT1G11090:83:5p; ID=305; p=4.017e-010; maxwin=1.003293; maxstart=3702516; maxend=3702568
chr1	1	3756500	3757000	0.884	gene=*AT1G11210:-248:5p; ID=307; p=9.358e-010; maxwin=0.9921654; maxstart=3756742; maxend=3756791
chr1	1	3761050	3761350	0.847	gene=*AT1G11220:35:5p; ID=309; p=1.016e-009; maxwin=0.945989666666667; maxstart=3761154; maxend=3761211
chr1	1	3763400	3764950	0.948	gene=*AT1G11230:-308:5p; ID=310; p=6.779e-010; maxwin=1.14979; maxstart=3764042; maxend=3764091
chr1	1	3777250	3778000	0.805	gene=*AT1G11260:-297:5p; ID=312; p=2.159e-009; maxwin=0.906416; maxstart=3777726; maxend=3777788
chr1	1	3778700	3779600	0.764	gene=*AT1G11260:-1187:3p; ID=313; p=5.600e-009; maxwin=1.0279774; maxstart=3779173; maxend=3779222
chr1	1	3779850	3780000	0.684	gene=*AT1G11260:-412:3p; ID=314; p=7.724e-009; maxwin=0.7109786; maxstart=3779943; maxend=3779993
chr1	1	3828300	3828500	0.657	gene=*AT1G11370:-302:3p; ID=315; p=5.778e-009; maxwin=0.6769265; maxstart=3828402; maxend=3828456
chr1	1	3832700	3832950	0.727	gene=*AT1G11380:-202:5p; ID=316; p=5.835e-009; maxwin=0.7996038; maxstart=3832819; maxend=3832868
chr1	1	3859350	3862250	1.103	gene=*AT1G11470:278:5p; ID=318; p=5.431e-010; maxwin=1.359106; maxstart=3861778; maxend=3861830
chr1	1	3888700	3888800	0.629	gene=*AT1G11580:-60:5p; ID=321; p=2.183e-008; maxwin=0.641093333333333; maxstart=3888758; maxend=3888807
chr1	1	3903000	3903350	0.757	gene=*AT1G11600:-607:3p; ID=322; p=8.982e-010; maxwin=0.8237286; maxstart=3903142; maxend=3903192
chr1	1	3945950	3946300	1.046	gene=*AT1G11700:-388:5p; ID=324; p=3.445e-009; maxwin=1.3200418; maxstart=3946032; maxend=3946081
chr1	1	3979950	3980450	1.115	gene=*AT1G11785:-339:3p; ID=325; p=6.325e-011; maxwin=1.458044; maxstart=3980292; maxend=3980341
chr1	1	3999350	3999450	0.644	gene=*AT1G11850:-202:5p; ID=326; p=2.729e-008; maxwin=0.6693534; maxstart=3999408; maxend=3999457
chr1	1	4015100	4015550	1.386	gene=*AT1G11905:-479:5p; ID=327; p=3.455e-010; maxwin=1.945604; maxstart=4015290; maxend=4015349
chr1	1	4024650	4024850	0.697	gene=*AT1G11920:-345:5p; ID=329; p=2.528e-009; maxwin=0.735415666666667; maxstart=4024750; maxend=4024806
chr1	1	4056300	4057100	0.87	gene=*AT1G12010:-495:5p; ID=330; p=1.259e-010; maxwin=0.961291; maxstart=4056379; maxend=4056436
chr1	1	4057400	4057950	0.896	gene=*AT1G12010:-256:3p; ID=331; p=1.665e-009; maxwin=1.082353; maxstart=4057666; maxend=4057725
chr1	1	4062500	4063500	1.08	gene=*AT1G12020:-335:5p; ID=334; p=2.384e-010; maxwin=1.420792; maxstart=4063270; maxend=4063326
chr1	1	4064100	4067250	1.377	gene=*AT1G12030:-664:5p; ID=335; p=2.466e-010; maxwin=2.051542; maxstart=4066020; maxend=4066069
chr1	1	4071400	4071550	0.673	gene=*AT1G12040:-1090:3p; ID=337; p=2.120e-008; maxwin=0.6872908; maxstart=4071470; maxend=4071519
chr1	1	4071750	4072500	0.852	gene=*AT1G12040:-440:3p; ID=338; p=4.667e-010; maxwin=0.9558532; maxstart=4072185; maxend=4072234
chr1	1	4077450	4077900	0.763	gene=*AT1G12064:-179:3p; ID=339; p=4.487e-009; maxwin=0.8317912; maxstart=4077687; maxend=4077736
chr1	1	4079300	4079450	0.673	gene=*AT1G12070:-464:3p; ID=340; p=8.622e-009; maxwin=0.6945408; maxstart=4079350; maxend=4079403
chr1	1	4079800	4080150	0.805	gene=*AT1G12070:-129:5p; ID=341; p=7.332e-009; maxwin=0.9162272; maxstart=4079955; maxend=4080006
chr1	1	4090350	4090650	0.783	gene=*AT1G12090:-223:5p; ID=342; p=2.455e-009; maxwin=0.849218; maxstart=4090345; maxend=4090394
chr1	1	4095300	4096050	0.908	gene=*AT1G12100:-168:3p; ID=344; p=3.862e-010; maxwin=1.044604; maxstart=4095724; maxend=4095775
chr1	1	4106150	4106450	0.68	gene=*AT1G12110:-1069:5p; ID=346; p=1.080e-008; maxwin=0.7023538; maxstart=4106321; maxend=4106373
chr1	1	4126100	4126200	0.646	gene=*AT1G12160:-86:5p; ID=348; p=2.419e-008; maxwin=0.674041; maxstart=4126165; maxend=4126214
chr1	1	4130250	4131350	1.534	gene=*AT1G12180:-335:3p; ID=349; p=2.846e-012; maxwin=1.925664; maxstart=4130834; maxend=4130883
chr1	1	4132900	4133000	0.688	gene=*AT1G12190:15:3p; ID=351; p=2.023e-008; maxwin=0.6953536; maxstart=4132980; maxend=4133040
chr1	1	4137450	4140000	0.927	gene=*AT1G12200:-1194:5p; ID=353; p=2.971e-009; maxwin=1.169606; maxstart=4137720; maxend=4137769
chr1	1	4143950	4144150	0.706	gene=*AT1G12211:-62:5p; ID=354; p=1.802e-009; maxwin=0.718437; maxstart=4144104; maxend=4144159
chr1	1	4163600	4164050	0.719	gene=*AT1G12260:-660:5p; ID=355; p=4.067e-009; maxwin=0.770166; maxstart=4163882; maxend=4163938
chr1	1	4195200	4195300	0.627	gene=*AT1G12330:-594:5p; ID=358; p=2.000e-008; maxwin=0.632967666666667; maxstart=4195202; maxend=4195251
chr1	1	4242050	4242350	0.733	gene=*AT1G12440:-610:3p; ID=360; p=8.092e-009; maxwin=0.8060408; maxstart=4242191; maxend=4242240
chr1	1	4260300	4262500	1.286	gene=*AT1G12490:-467:3p; ID=361; p=5.810e-010; maxwin=1.872352; maxstart=4261144; maxend=4261198
chr1	1	4264450	4265100	0.897	gene=*AT1G12500:-267:5p; ID=362; p=3.869e-009; maxwin=1.0742725; maxstart=4264803; maxend=4264852
chr1	1	4274850	4274950	0.647	gene=*AT1G12550:-308:5p; ID=363; p=2.514e-008; maxwin=0.667041; maxstart=4274947; maxend=4274996
chr1	1	4275300	4275750	0.798	gene=*AT1G12550:-454:3p; ID=364; p=7.877e-010; maxwin=0.8531038; maxstart=4275613; maxend=4275664
chr1	1	4276850	4277850	0.937	gene=*AT1G12560:-547:3p; ID=365; p=7.050e-010; maxwin=1.0906042; maxstart=4276989; maxend=4277038
chr1	1	4278050	4279900	1.031	gene=*AT1G12570:-984:3p; ID=367; p=3.084e-010; maxwin=1.32523; maxstart=4278988; maxend=4279037
chr1	1	4280300	4280400	0.651	gene=*AT1G12570:-510:5p; ID=368; p=2.287e-008; maxwin=0.679666; maxstart=4280308; maxend=4280357
chr1	1	4298600	4300250	1.191	gene=*AT1G12630:-48:3p; ID=370; p=2.222e-010; maxwin=1.743478; maxstart=4299367; maxend=4299416
chr1	1	4305650	4305900	0.862	gene=*AT1G12640:-21:5p; ID=372; p=3.907e-010; maxwin=0.9717898; maxstart=4305698; maxend=4305747
chr1	1	4312550	4312700	0.703	gene=*AT1G12665:-296:5p; ID=373; p=3.778e-009; maxwin=0.7371034; maxstart=4312592; maxend=4312641
chr1	1	4366750	4367000	0.824	gene=*AT1G12805:-242:3p; ID=376; p=4.191e-010; maxwin=0.9247282; maxstart=4366864; maxend=4366913
chr1	1	4384850	4385050	0.733	gene=*AT1G12860:-1440:3p; ID=377; p=4.696e-009; maxwin=0.7907286; maxstart=4384883; maxend=4384937
chr1	1	4429500	4430850	1.155	gene=*AT1G12980:-459:5p; ID=380; p=1.861e-009; maxwin=1.748916; maxstart=4429818; maxend=4429867
chr1	1	4522750	4522900	0.719	gene=*AT1G13240:46:5p; ID=383; p=2.847e-009; maxwin=0.7558536; maxstart=4522808; maxend=4522865
chr1	1	4525600	4526250	0.987	gene=*AT1G13245:-136:5p; ID=385; p=6.796e-010; maxwin=1.22404; maxstart=4525677; maxend=4525734
chr1	1	4529600	4530150	1.05	gene=*AT1G13250:-185:5p; ID=386; p=5.076e-011; maxwin=1.215604; maxstart=4529968; maxend=4530024
chr1	1	4542250	4542600	0.781	gene=*AT1G13260:-260:5p; ID=388; p=4.996e-009; maxwin=0.8776034; maxstart=4542358; maxend=4542413
chr1	1	4542850	4543450	0.983	gene=*AT1G13260:-589:3p; ID=389; p=1.091e-010; maxwin=1.226292; maxstart=4543128; maxend=4543181
chr1	1	4548350	4548500	0.68	gene=*AT1G13280:-447:3p; ID=390; p=8.310e-009; maxwin=0.7133534; maxstart=4548464; maxend=4548513
chr1	1	4549700	4551850	1.358	gene=*AT1G13290:-625:3p; ID=391; p=1.190e-009; maxwin=1.85473; maxstart=4551523; maxend=4551573
chr1	1	4557400	4558550	0.888	gene=*AT1G13300:-730:3p; ID=396; p=4.188e-011; maxwin=1.013072; maxstart=4558352; maxend=4558401
chr1	1	4587600	4588950	1.095	gene=*AT1G13370:-335:5p; ID=397; p=1.974e-010; maxwin=1.38672; maxstart=4587954; maxend=4588015
chr1	1	4592650	4593050	0.823	gene=*AT1G13390:-372:3p; ID=398; p=4.000e-009; maxwin=0.930364; maxstart=4592856; maxend=4592905
chr1	1	4597600	4597850	0.69	gene=*AT1G13400:-101:5p; ID=400; p=4.577e-009; maxwin=0.723801333333333; maxstart=4597754; maxend=4597803
chr1	1	4598200	4601050	0.935	gene=*AT1G13400:717:3p; ID=401; p=2.644e-010; maxwin=1.355042; maxstart=4598634; maxend=4598683
chr1	1	4613850	4614050	0.719	gene=*AT1G13450:-1222:3p; ID=403; p=4.831e-009; maxwin=0.779323; maxstart=4614011; maxend=4614070
chr1	1	4650900	4651600	0.961	gene=*AT1G13600:-216:5p; ID=404; p=3.684e-010; maxwin=1.237042; maxstart=4651392; maxend=4651450
chr1	1	4687950	4689250	1.185	gene=*AT1G13670:-363:3p; ID=406; p=2.199e-011; maxwin=1.460916; maxstart=4688260; maxend=4688309
chr1	1	4691350	4691850	0.841	gene=*AT1G13680:-1194:5p; ID=407; p=8.984e-010; maxwin=0.964843; maxstart=4691645; maxend=4691695
chr1	1	4693650	4693750	0.642	gene=*AT1G13690:-414:5p; ID=408; p=1.144e-008; maxwin=0.660780666666667; maxstart=4693701; maxend=4693759
chr1	1	4701900	4704900	1.218	gene=*AT1G13710:-678:3p; ID=409; p=1.023e-009; maxwin=1.62505166666667; maxstart=4703403; maxend=4703464
chr1	1	4810100	4810500	0.747	gene=*AT1G14040:185:5p; ID=412; p=8.190e-009; maxwin=0.8752714; maxstart=4810241; maxend=4810297
chr1	1	4810600	4811100	0.858	gene=*AT1G14040:-365:5p; ID=413; p=2.730e-009; maxwin=0.938979833333333; maxstart=4810956; maxend=4811005
chr1	1	4881450	4881550	0.661	gene=*AT1G14290:-459:5p; ID=416; p=1.094e-008; maxwin=0.7111454; maxstart=4881491; maxend=4881551
chr1	1	4935250	4935450	0.71	gene=*AT1G14430:-1235:5p; ID=419; p=1.468e-008; maxwin=0.7865838; maxstart=4935224; maxend=4935273
chr1	1	4939300	4939600	0.703	gene=*AT1G14440:-631:3p; ID=420; p=4.104e-009; maxwin=0.73299; maxstart=4939391; maxend=4939440
chr1	1	4940600	4941250	0.75	gene=*AT1G14440:27:5p; ID=421; p=2.822e-009; maxwin=0.8450836; maxstart=4940824; maxend=4940876
chr1	1	4973300	4973550	0.738	gene=*AT1G14530:-296:5p; ID=422; p=6.729e-009; maxwin=0.8165214; maxstart=4973383; maxend=4973438
chr1	1	4974550	4974800	0.721	gene=*AT1G14540:-613:3p; ID=423; p=2.608e-009; maxwin=0.7535838; maxstart=4974660; maxend=4974710
chr1	1	4975050	4975500	0.727	gene=*AT1G14540:-425:5p; ID=424; p=5.565e-009; maxwin=0.831334; maxstart=4975430; maxend=4975479
chr1	1	4979450	4980100	0.7	gene=*AT1G14550:-544:3p; ID=425; p=5.526e-009; maxwin=0.7502714; maxstart=4979475; maxend=4979539
chr1	1	4989300	4992600	1.866	gene=*AT1G14580:-1392:5p; ID=427; p=3.152e-011; maxwin=2.373772; maxstart=4990072; maxend=4990121
chr1	1	5002000	5002100	0.667	gene=*AT1G14600:-1044:3p; ID=431; p=6.803e-009; maxwin=0.692885666666667; maxstart=5002051; maxend=5002109
chr1	1	5002600	5004200	1.039	gene=*AT1G14600:35:5p; ID=432; p=1.393e-009; maxwin=1.49746; maxstart=5003224; maxend=5003273
chr1	1	5042300	5042550	0.676	gene=*AT1G14685:-107:5p; ID=433; p=1.354e-008; maxwin=0.7055212; maxstart=5042341; maxend=5042394
chr1	1	5047900	5048300	0.852	gene=*AT1G14687:-302:5p; ID=434; p=7.374e-010; maxwin=0.99652; maxstart=5048167; maxend=5048216
chr1	1	5064850	5065200	0.899	gene=*AT1G14710:-148:5p; ID=436; p=2.516e-009; maxwin=1.0958332; maxstart=5065068; maxend=5065117
chr1	1	5072900	5073300	0.745	gene=*AT1G14730:-0:5p; ID=437; p=5.920e-009; maxwin=0.8166462; maxstart=5073127; maxend=5073176
chr1	1	5073850	5074100	0.758	gene=*AT1G14730:-799:3p; ID=438; p=3.011e-010; maxwin=0.797365166666667; maxstart=5073954; maxend=5074007
chr1	1	5084750	5085350	0.816	gene=*AT1G14760:-158:5p; ID=441; p=2.204e-009; maxwin=0.9867098; maxstart=5084859; maxend=5084908
chr1	1	5137750	5137850	0.623	gene=*AT1G14890:-152:3p; ID=442; p=2.481e-008; maxwin=0.629136; maxstart=5137799; maxend=5137854
chr1	1	5149250	5149500	0.71	gene=*AT1G14920:-154:5p; ID=444; p=1.248e-009; maxwin=0.7643336; maxstart=5149406; maxend=5149476
chr1	1	5199000	5199350	1.472	gene=*AT1G15110:-162:5p; ID=447; p=1.486e-011; maxwin=2.015458; maxstart=5199113; maxend=5199170
chr1	1	5282250	5284600	0.983	gene=*AT1G15360:108:5p; ID=450; p=1.800e-010; maxwin=1.1861454; maxstart=5283720; maxend=5283784
chr1	1	5292150	5292300	0.705	gene=*AT1G15380:-305:3p; ID=452; p=1.342e-008; maxwin=0.7273964; maxstart=5292172; maxend=5292221
chr1	1	5340200	5340350	0.637	gene=*AT1G15530:-319:3p; ID=453; p=1.404e-008; maxwin=0.6519485; maxstart=5340255; maxend=5340304
chr1	1	5373900	5374100	0.682	gene=*AT1G15620:-501:5p; ID=455; p=3.699e-009; maxwin=0.7056464; maxstart=5374060; maxend=5374109
chr1	1	5393350	5394950	1.127	gene=*AT1G15680:-484:3p; ID=457; p=2.239e-010; maxwin=1.489084; maxstart=5393460; maxend=5393516
chr1	1	5399750	5400150	0.737	gene=*AT1G15690:-965:5p; ID=459; p=4.464e-009; maxwin=0.8155214; maxstart=5400014; maxend=5400063
chr1	1	5404450	5404800	0.738	gene=*AT1G15710:-272:5p; ID=460; p=1.024e-008; maxwin=0.808667166666667; maxstart=5404649; maxend=5404698
chr1	1	5442550	5443600	0.797	gene=*AT1G15800:-604:5p; ID=462; p=7.140e-009; maxwin=1.04361383333333; maxstart=5443235; maxend=5443284
chr1	1	5444550	5444750	0.749	gene=*AT1G15810:-237:5p; ID=463; p=1.819e-009; maxwin=0.8130838; maxstart=5444555; maxend=5444604
chr1	1	5446600	5447350	0.797	gene=*AT1G15820:-518:3p; ID=464; p=2.359e-009; maxwin=0.931709; maxstart=5447085; maxend=5447134
chr1	1	5448900	5449200	0.873	gene=*AT1G15830:-329:5p; ID=465; p=2.963e-010; maxwin=1.004959; maxstart=5449010; maxend=5449059
chr1	1	5451700	5451850	0.715	gene=*AT1G15840:-348:5p; ID=466; p=1.999e-009; maxwin=0.740750333333333; maxstart=5451706; maxend=5451755
chr1	1	5562000	5562150	0.698	gene=*AT1G16260:-32:5p; ID=467; p=4.325e-009; maxwin=0.745906833333333; maxstart=5562046; maxend=5562095
chr1	1	5602500	5604750	1.318	gene=*AT1G16390:-758:5p; ID=468; p=1.142e-009; maxwin=1.83939666666667; maxstart=5603151; maxend=5603200
chr1	1	5605000	5605550	0.831	gene=*AT1G16400:-122:5p; ID=469; p=3.956e-009; maxwin=0.922521333333333; maxstart=5605186; maxend=5605244
chr1	1	5605950	5606250	0.74	gene=*AT1G16400:-947:5p; ID=470; p=5.442e-009; maxwin=0.8137088; maxstart=5606121; maxend=5606174
chr1	1	5606350	5606550	0.633	gene=*AT1G16400:-1017:3p; ID=471; p=1.717e-008; maxwin=0.648042166666667; maxstart=5606506; maxend=5606564
chr1	1	5606850	5607600	0.814	gene=*AT1G16400:-242:3p; ID=472; p=3.107e-009; maxwin=0.943563666666667; maxstart=5607445; maxend=5607502
chr1	1	5608650	5609050	0.864	gene=*AT1G16410:-49:5p; ID=474; p=1.004e-009; maxwin=0.969708333333333; maxstart=5608744; maxend=5608810
chr1	1	5609400	5610100	0.739	gene=*AT1G16410:-949:5p; ID=475; p=4.315e-009; maxwin=0.8782088; maxstart=5609624; maxend=5609676
chr1	1	5639450	5639700	0.718	gene=*AT1G16500:-550:5p; ID=477; p=2.336e-009; maxwin=0.7758964; maxstart=5639479; maxend=5639529
chr1	1	5652200	5652350	0.658	gene=*AT1G16530:-601:5p; ID=478; p=8.498e-009; maxwin=0.6874695; maxstart=5652309; maxend=5652363
chr1	1	5652700	5653000	0.834	gene=*AT1G16530:-26:5p; ID=479; p=4.159e-009; maxwin=0.974895; maxstart=5652807; maxend=5652861
chr1	1	5659600	5659750	0.727	gene=*AT1G16540:-267:5p; ID=482; p=6.676e-009; maxwin=0.7993334; maxstart=5659744; maxend=5659801
chr1	1	5758300	5758550	0.766	gene=*AT1G16820:-32:5p; ID=484; p=5.840e-009; maxwin=0.8894485; maxstart=5758454; maxend=5758505
chr1	1	5765050	5765150	0.636	gene=*AT1G16850:-300:3p; ID=485; p=1.764e-008; maxwin=0.651219333333333; maxstart=5765110; maxend=5765159
chr1	1	5782700	5782900	0.706	gene=*AT1G16905:-352:3p; ID=488; p=8.291e-009; maxwin=0.7555212; maxstart=5782876; maxend=5782925
chr1	1	5785200	5785500	0.792	gene=*AT1G16910:-354:5p; ID=489; p=2.793e-009; maxwin=0.8732505; maxstart=5785351; maxend=5785407
chr1	1	5790200	5790900	0.729	gene=*AT1G16930:-570:5p; ID=491; p=2.884e-009; maxwin=0.8063338; maxstart=5790521; maxend=5790577
chr1	1	5791900	5794350	0.935	gene=*AT1G16940:-359:3p; ID=492; p=1.038e-009; maxwin=1.16325; maxstart=5793602; maxend=5793657
chr1	1	5796200	5796350	0.641	gene=*AT1G16950:-273:5p; ID=497; p=1.179e-008; maxwin=0.653719333333333; maxstart=5796301; maxend=5796350
chr1	1	5885050	5885300	0.842	gene=*AT1G17220:-99:5p; ID=499; p=4.366e-010; maxwin=0.9588974; maxstart=5885134; maxend=5885194
chr1	1	5911100	5911250	0.8	gene=*AT1G17270:-511:5p; ID=500; p=4.760e-010; maxwin=0.9529576; maxstart=5911163; maxend=5911223
chr1	1	5922800	5923150	0.779	gene=*AT1G17290:-352:5p; ID=501; p=9.967e-010; maxwin=0.8838322; maxstart=5923014; maxend=5923069
chr1	1	5980650	5980850	0.712	gene=*AT1G17420:-723:3p; ID=504; p=8.670e-009; maxwin=0.782352; maxstart=5980823; maxend=5980872
chr1	1	5987000	5987600	0.755	gene=*AT1G17440:-477:5p; ID=505; p=6.055e-009; maxwin=0.900018666666667; maxstart=5987051; maxend=5987100
chr1	1	6028050	6028200	0.782	gene=*AT1G17530:-374:3p; ID=507; p=5.078e-010; maxwin=0.8137898; maxstart=6028127; maxend=6028176
chr1	1	6062400	6062600	0.699	gene=*AT1G17620:-291:5p; ID=510; p=4.283e-009; maxwin=0.750539666666667; maxstart=6062447; maxend=6062496
chr1	1	6176300	6178600	0.988	gene=*AT1G17950:160:5p; ID=514; p=6.096e-010; maxwin=1.346102; maxstart=6178077; maxend=6178126
chr1	1	6209800	6210450	0.898	gene=*AT1G18050:-361:3p; ID=516; p=8.355e-010; maxwin=1.014602; maxstart=6210137; maxend=6210186
chr1	1	6229850	6230150	0.785	gene=*AT1G18100:-181:5p; ID=517; p=5.868e-009; maxwin=0.8966648; maxstart=6230007; maxend=6230056
chr1	1	6240100	6241650	1.16	gene=*AT1G18140:-554:5p; ID=518; p=1.614e-009; maxwin=1.58725833333333; maxstart=6240697; maxend=6240759
chr1	1	6269450	6272350	1.013	gene=*AT1G18220:1100:5p; ID=523; p=6.251e-010; maxwin=1.251102; maxstart=6271829; maxend=6271878
chr1	1	6282800	6283050	0.799	gene=*AT1G18265:-361:5p; ID=524; p=2.308e-009; maxwin=0.9140412; maxstart=6282887; maxend=6282944
chr1	1	6297000	6298150	1.195	gene=*AT1G18290:-218:5p; ID=526; p=1.829e-009; maxwin=1.571474; maxstart=6297610; maxend=6297659
chr1	1	6331150	6331700	0.957	gene=*AT1G18400:-34:5p; ID=527; p=1.522e-009; maxwin=1.314728; maxstart=6331529; maxend=6331587
chr1	1	6389900	6391250	0.891	gene=*AT1G18570:-685:3p; ID=528; p=4.353e-010; maxwin=1.095164; maxstart=6390222; maxend=6390271
chr1	1	6433750	6433850	0.674	gene=*AT1G18690:-234:5p; ID=531; p=8.801e-009; maxwin=0.6844146; maxstart=6433755; maxend=6433814
chr1	1	6450400	6451350	1.642	gene=*AT1G18710:-289:5p; ID=533; p=2.342e-010; maxwin=2.191414; maxstart=6450761; maxend=6450810
chr1	1	6451650	6452950	1.244	gene=*AT1G18710:-806:3p; ID=534; p=1.289e-010; maxwin=1.545226; maxstart=6452136; maxend=6452189
chr1	1	6458850	6459700	0.824	gene=*AT1G18720:-468:5p; ID=535; p=2.073e-009; maxwin=0.9482278; maxstart=6459388; maxend=6459442
chr1	1	6469300	6469600	1.085	gene=*AT1G18750:-525:3p; ID=536; p=4.204e-012; maxwin=1.3264148; maxstart=6469415; maxend=6469475
chr1	1	6471200	6471300	0.658	gene=*AT1G18760:-109:3p; ID=538; p=4.521e-009; maxwin=0.666425166666667; maxstart=6471256; maxend=6471310
chr1	1	6471650	6471950	0.697	gene=*AT1G18760:-15:5p; ID=539; p=8.442e-009; maxwin=0.7358; maxstart=6471751; maxend=6471800
chr1	1	6473350	6474100	0.726	gene=*AT1G18770:-314:5p; ID=541; p=4.014e-009; maxwin=0.773508166666667; maxstart=6473621; maxend=6473670
chr1	1	6478700	6478900	0.738	gene=*AT1G18790:42:3p; ID=543; p=2.888e-009; maxwin=0.8107894; maxstart=6478735; maxend=6478792
chr1	1	6485750	6485950	0.744	gene=*AT1G18810:-263:3p; ID=545; p=7.622e-009; maxwin=0.812977; maxstart=6485765; maxend=6485821
chr1	1	6496000	6496150	0.653	gene=*AT1G18835:14:3p; ID=549; p=7.807e-009; maxwin=0.676216666666667; maxstart=6496105; maxend=6496154
chr1	1	6505600	6505700	0.633	gene=*AT1G18850:-765:5p; ID=551; p=1.631e-008; maxwin=0.644914666666667; maxstart=6505650; maxend=6505706
chr1	1	6506050	6506600	0.855	gene=*AT1G18850:-90:5p; ID=552; p=3.744e-009; maxwin=0.9173105; maxstart=6506145; maxend=6506201
chr1	1	6509400	6511200	0.974	gene=*AT1G18860:-817:5p; ID=553; p=3.589e-010; maxwin=1.2501; maxstart=6510722; maxend=6510771
chr1	1	6515650	6515850	0.709	gene=*AT1G18870:-115:5p; ID=554; p=3.125e-009; maxwin=0.746164833333333; maxstart=6515752; maxend=6515801
chr1	1	6561250	6561450	0.684	gene=*AT1G19000:-567:3p; ID=555; p=1.587e-008; maxwin=0.7159774; maxstart=6561264; maxend=6561317
chr1	1	6582900	6583900	0.989	gene=*AT1G19060:-192:5p; ID=557; p=1.643e-009; maxwin=1.194916; maxstart=6583523; maxend=6583572
chr1	1	6623100	6623350	0.687	gene=*AT1G19180:-386:3p; ID=564; p=1.420e-008; maxwin=0.729102; maxstart=6623325; maxend=6623383
chr1	1	6624400	6624850	0.826	gene=*AT1G19190:-343:3p; ID=565; p=1.808e-009; maxwin=0.9214146; maxstart=6624590; maxend=6624639
chr1	1	6625100	6625250	0.653	gene=*AT1G19200:-164:3p; ID=566; p=2.252e-008; maxwin=0.6734772; maxstart=6625140; maxend=6625196
chr1	1	6630200	6630400	0.809	gene=*AT1G19220:-2241:3p; ID=567; p=5.865e-011; maxwin=0.8944154; maxstart=6630259; maxend=6630317
chr1	1	6651000	6651400	0.699	gene=*AT1G19250:-680:3p; ID=569; p=8.533e-009; maxwin=0.7135398; maxstart=6650973; maxend=6651028
chr1	1	6652850	6653100	0.743	gene=*AT1G19250:-94:5p; ID=571; p=3.015e-009; maxwin=0.809810333333333; maxstart=6652953; maxend=6653002
chr1	1	6672400	6672550	0.709	gene=*AT1G19300:-169:5p; ID=573; p=1.419e-008; maxwin=0.7421648; maxstart=6672478; maxend=6672528
chr1	1	6683050	6683150	0.682	gene=*AT1G19330:-420:5p; ID=574; p=9.759e-009; maxwin=0.7116022; maxstart=6683062; maxend=6683111
chr1	1	6711000	6711200	0.794	gene=*AT1G19397:-148:5p; ID=575; p=7.244e-010; maxwin=0.858508916666667; maxstart=6711152; maxend=6711201
chr1	1	6712200	6712450	0.796	gene=*AT1G19400:-296:3p; ID=576; p=2.154e-010; maxwin=0.8522902; maxstart=6712308; maxend=6712357
chr1	1	6753900	6754050	0.753	gene=*AT1G19490:-15:5p; ID=579; p=1.829e-009; maxwin=0.7862272; maxstart=6753905; maxend=6753954
chr1	1	6759900	6760000	0.631	gene=*AT1G19520:6:5p; ID=580; p=2.009e-008; maxwin=0.649914833333333; maxstart=6759893; maxend=6759942
chr1	1	6781550	6781900	0.78	gene=*AT1G19610:-251:3p; ID=581; p=4.757e-009; maxwin=0.835227166666667; maxstart=6781754; maxend=6781803
chr1	1	6789250	6789400	0.688	gene=*AT1G19640:-449:3p; ID=585; p=9.645e-009; maxwin=0.7200705; maxstart=6789289; maxend=6789338
chr1	1	6790300	6790650	0.762	gene=*AT1G19640:-1362:5p; ID=586; p=2.874e-009; maxwin=0.855102; maxstart=6790638; maxend=6790693
chr1	1	6791050	6791400	0.771	gene=*AT1G19640:-612:5p; ID=587; p=1.162e-009; maxwin=0.8386646; maxstart=6791078; maxend=6791127
chr1	1	6791650	6791800	0.696	gene=*AT1G19640:-112:5p; ID=588; p=5.404e-009; maxwin=0.7206646; maxstart=6791793; maxend=6791847
chr1	1	6803850	6804450	0.684	gene=*AT1G19670:-548:3p; ID=589; p=1.107e-008; maxwin=0.7314772; maxstart=6804394; maxend=6804443
chr1	1	6824450	6824650	0.816	gene=*AT1G19740:-237:5p; ID=591; p=4.600e-010; maxwin=0.908352; maxstart=6824533; maxend=6824582
chr1	1	6832150	6833750	1.17	gene=*AT1G19770:-612:5p; ID=592; p=8.551e-011; maxwin=1.617102; maxstart=6832735; maxend=6832784
chr1	1	6837850	6840600	1.672	gene=*AT1G19790:-1059:5p; ID=594; p=3.724e-011; maxwin=2.107226; maxstart=6840168; maxend=6840218
chr1	1	6905150	6906000	0.781	gene=*AT1G19890:-434:3p; ID=603; p=3.692e-010; maxwin=0.8223105; maxstart=6905239; maxend=6905288
chr1	1	6907550	6907800	0.734	gene=*AT1G19900:-785:3p; ID=604; p=2.512e-009; maxwin=0.773821; maxstart=6907604; maxend=6907653
chr1	1	6908250	6908850	0.813	gene=*AT1G19900:-182:5p; ID=605; p=1.222e-009; maxwin=0.8966018; maxstart=6908649; maxend=6908708
chr1	1	6913500	6913700	0.688	gene=*AT1G19910:-380:5p; ID=607; p=3.958e-009; maxwin=0.710018833333333; maxstart=6913651; maxend=6913701
chr1	1	6916700	6916800	0.709	gene=*AT1G19920:-46:5p; ID=608; p=3.916e-009; maxwin=0.7284148; maxstart=6916786; maxend=6916840
chr1	1	6926250	6926350	0.638	gene=*AT1G19950:-415:3p; ID=609; p=1.542e-008; maxwin=0.6516335; maxstart=6926255; maxend=6926304
chr1	1	6927600	6928300	0.784	gene=*AT1G19960:80:5p; ID=610; p=2.912e-009; maxwin=0.851945666666667; maxstart=6927657; maxend=6927719
chr1	1	6951300	6951600	1.055	gene=*AT1G20060:-736:3p; ID=611; p=1.189e-009; maxwin=1.3482894; maxstart=6951409; maxend=6951466
chr1	1	6964350	6964550	0.767	gene=*AT1G20080:-453:3p; ID=615; p=1.183e-010; maxwin=0.7966345; maxstart=6964393; maxend=6964455
chr1	1	6970750	6970950	0.677	gene=*AT1G20100:-97:5p; ID=616; p=1.583e-009; maxwin=0.688977166666667; maxstart=6970852; maxend=6970902
chr1	1	6971200	6972050	0.829	gene=*AT1G20110:-149:5p; ID=617; p=1.366e-009; maxwin=1.007571; maxstart=6971952; maxend=6972003
chr1	1	6977950	6978650	0.812	gene=*AT1G20130:-424:5p; ID=618; p=4.625e-009; maxwin=0.9135396; maxstart=6978388; maxend=6978437
chr1	1	6986400	6986550	0.671	gene=*AT1G20140:-126:5p; ID=619; p=2.274e-008; maxwin=0.694852; maxstart=6986414; maxend=6986463
chr1	1	6986750	6986950	0.679	gene=*AT1G20140:-411:3p; ID=620; p=4.832e-009; maxwin=0.717727; maxstart=6986909; maxend=6986958
chr1	1	7005850	7006050	0.714	gene=*AT1G20220:-1080:3p; ID=621; p=1.003e-008; maxwin=0.781477; maxstart=7005964; maxend=7006013
chr1	1	7032500	7032800	0.7	gene=*AT1G20310:-370:5p; ID=623; p=6.520e-009; maxwin=0.7581648; maxstart=7032751; maxend=7032800
chr1	1	7038400	7038750	0.791	gene=*AT1G20330:103:3p; ID=624; p=8.405e-009; maxwin=0.9470396; maxstart=7038467; maxend=7038516
chr1	1	7039600	7039900	0.908	gene=*AT1G20330:-399:5p; ID=625; p=6.318e-010; maxwin=1.0917914; maxstart=7039677; maxend=7039726
chr1	1	7042500	7042700	0.622	gene=*AT1G20340:-181:3p; ID=627; p=2.575e-008; maxwin=0.627206666666667; maxstart=7042547; maxend=7042603
chr1	1	7042850	7043500	0.917	gene=*AT1G20340:-178:5p; ID=628; p=1.305e-009; maxwin=1.194542; maxstart=7043207; maxend=7043256
chr1	1	7043800	7043950	0.68	gene=*AT1G20350:-172:5p; ID=629; p=1.468e-008; maxwin=0.7059774; maxstart=7043922; maxend=7043971
chr1	1	7057750	7058900	0.821	gene=*AT1G20375:25:3p; ID=630; p=6.915e-010; maxwin=0.9184146; maxstart=7057945; maxend=7058004
chr1	1	7084900	7085050	0.692	gene=*AT1G20440:-576:3p; ID=631; p=6.139e-009; maxwin=0.7352894; maxstart=7084992; maxend=7085041
chr1	1	7085550	7085750	0.648	gene=*AT1G20440:-112:5p; ID=632; p=9.704e-009; maxwin=0.668404333333333; maxstart=7085707; maxend=7085764
chr1	1	7088350	7089050	0.752	gene=*AT1G20450:-707:3p; ID=633; p=3.171e-009; maxwin=0.8546646; maxstart=7088838; maxend=7088887
chr1	1	7142950	7143100	0.723	gene=*AT1G20620:32:5p; ID=634; p=1.063e-009; maxwin=0.7604148; maxstart=7143065; maxend=7143117
chr1	1	7144100	7144700	0.773	gene=*AT1G20620:-1343:5p; ID=635; p=1.092e-009; maxwin=0.83455; maxstart=7144165; maxend=7144216
chr1	1	7145350	7145500	0.696	gene=*AT1G20620:-1105:3p; ID=636; p=1.887e-008; maxwin=0.7179144; maxstart=7145430; maxend=7145479
chr1	1	7145750	7145950	0.673	gene=*AT1G20620:-680:3p; ID=637; p=1.656e-008; maxwin=0.7142272; maxstart=7145870; maxend=7145919
chr1	1	7167400	7168050	1.307	gene=*AT1G20670:-286:5p; ID=639; p=8.385e-011; maxwin=1.625174; maxstart=7167840; maxend=7167895
chr1	1	7179350	7179450	0.672	gene=*AT1G20696:42:5p; ID=640; p=1.969e-008; maxwin=0.7033626; maxstart=7179440; maxend=7179495
chr1	1	7230850	7232200	1.264	gene=*AT1G20810:470:5p; ID=643; p=3.730e-012; maxwin=1.599926; maxstart=7232165; maxend=7232214
chr1	1	7272300	7275100	1.922	gene=*AT1G20900:-361:3p; ID=645; p=9.282e-011; maxwin=2.804364; maxstart=7273248; maxend=7273297
chr1	1	7330300	7333450	1.014	gene=*AT1G20990:-60:5p; ID=646; p=2.953e-010; maxwin=1.22605; maxstart=7332770; maxend=7332825
chr1	1	7366700	7367000	0.77	gene=*AT1G21050:-86:5p; ID=649; p=3.967e-009; maxwin=0.860925; maxstart=7366923; maxend=7366972
chr1	1	7367350	7367600	0.777	gene=*AT1G21050:-192:3p; ID=650; p=3.535e-009; maxwin=0.8798002; maxstart=7367583; maxend=7367636
chr1	1	7388000	7388250	0.717	gene=*AT1G21100:-292:5p; ID=652; p=1.234e-008; maxwin=0.7912374; maxstart=7388236; maxend=7388290
chr1	1	7389250	7390350	0.832	gene=*AT1G21110:170:3p; ID=653; p=2.031e-009; maxwin=1.066988; maxstart=7389666; maxend=7389723
chr1	1	7390550	7391800	0.818	gene=*AT1G21110:-367:5p; ID=654; p=2.835e-009; maxwin=0.9931756; maxstart=7390767; maxend=7390817
chr1	1	7395700	7396850	0.942	gene=*AT1G21120:-487:5p; ID=656; p=1.261e-009; maxwin=1.31618; maxstart=7395887; maxend=7395937
chr1	1	7399600	7399900	0.744	gene=*AT1G21130:-699:3p; ID=657; p=3.758e-009; maxwin=0.783935333333333; maxstart=7399747; maxend=7399797
chr1	1	7400200	7400450	0.669	gene=*AT1G21130:-269:5p; ID=658; p=1.106e-008; maxwin=0.696279333333333; maxstart=7400297; maxend=7400346
chr1	1	7404150	7405200	1.055	gene=*AT1G21140:-303:5p; ID=659; p=2.188e-011; maxwin=1.295174; maxstart=7404870; maxend=7404919
chr1	1	7453350	7455000	0.923	gene=*AT1G21310:-822:5p; ID=662; p=8.005e-010; maxwin=1.100176; maxstart=7454977; maxend=7455028
chr1	1	7464650	7465850	0.84	gene=*AT1G21320:-72:5p; ID=663; p=2.135e-009; maxwin=1.04133216666667; maxstart=7464999; maxend=7465048
chr1	1	7468900	7469850	0.877	gene=*AT1G21326:-334:5p; ID=664; p=1.316e-009; maxwin=1.047488; maxstart=7469327; maxend=7469376
chr1	1	7524600	7524950	0.735	gene=*AT1G21475:155:5p; ID=669; p=1.726e-009; maxwin=0.7911124; maxstart=7524762; maxend=7524816
chr1	1	7553100	7553700	0.754	gene=*AT1G21550:-310:3p; ID=674; p=5.344e-009; maxwin=0.8616126; maxstart=7553368; maxend=7553417
chr1	1	7599650	7600000	1.101	gene=*AT1G21650:-328:5p; ID=675; p=1.512e-009; maxwin=1.350342; maxstart=7599751; maxend=7599800
chr1	1	7610400	7610600	0.803	gene=*AT1G21670:-113:5p; ID=676; p=8.830e-011; maxwin=0.867946; maxstart=7610398; maxend=7610455
chr1	1	7611050	7611250	0.71	gene=*AT1G21670:-763:5p; ID=677; p=7.081e-009; maxwin=0.7593624; maxstart=7611113; maxend=7611162
chr1	1	7612950	7613300	0.858	gene=*AT1G21680:-131:5p; ID=678; p=8.748e-010; maxwin=0.995176; maxstart=7613163; maxend=7613212
chr1	1	7613600	7613850	0.72	gene=*AT1G21680:-731:5p; ID=679; p=3.996e-009; maxwin=0.7639252; maxstart=7613713; maxend=7613762
chr1	1	7641250	7641750	0.74	gene=*AT1G21740:69:5p; ID=680; p=4.365e-009; maxwin=0.810175; maxstart=7641614; maxend=7641664
chr1	1	7661550	7661650	0.696	gene=*AT1G21830:-493:3p; ID=681; p=4.841e-009; maxwin=0.7154252; maxstart=7661645; maxend=7661704
chr1	1	7696300	7697150	0.904	gene=*AT1G21910:-200:5p; ID=683; p=3.502e-009; maxwin=1.25174; maxstart=7696527; maxend=7696583
chr1	1	7704650	7705200	0.879	gene=*AT1G21920:-681:3p; ID=684; p=3.040e-009; maxwin=1.0938; maxstart=7704969; maxend=7705029
chr1	1	7740350	7741950	0.958	gene=*AT1G21990:-631:3p; ID=685; p=1.050e-009; maxwin=1.152174; maxstart=7740573; maxend=7740623
chr1	1	7749450	7749650	0.641	gene=*AT1G22010:10:5p; ID=687; p=1.186e-008; maxwin=0.652320833333333; maxstart=7749495; maxend=7749550
chr1	1	7749850	7750050	0.682	gene=*AT1G22010:-101:3p; ID=688; p=1.468e-008; maxwin=0.7137374; maxstart=7749990; maxend=7750039
chr1	1	7759500	7759700	0.685	gene=*AT1G22030:-447:3p; ID=690; p=3.278e-009; maxwin=0.727268833333333; maxstart=7759544; maxend=7759593
chr1	1	7760500	7760700	0.738	gene=*AT1G22030:55:5p; ID=691; p=8.370e-009; maxwin=0.7832585; maxstart=7760538; maxend=7760590
chr1	1	7801650	7802050	0.856	gene=*AT1G22110:-701:5p; ID=692; p=5.620e-009; maxwin=0.9898225; maxstart=7801806; maxend=7801865
chr1	1	7846550	7847700	1.004	gene=*AT1G22220:-534:5p; ID=693; p=5.196e-011; maxwin=1.157178; maxstart=7847367; maxend=7847416
chr1	1	7888250	7888600	0.877	gene=*AT1G22330:-1098:3p; ID=694; p=2.165e-009; maxwin=1.0353624; maxstart=7888438; maxend=7888500
chr1	1	7890750	7890850	0.623	gene=*AT1G22340:-347:3p; ID=695; p=2.437e-008; maxwin=0.6302375; maxstart=7890805; maxend=7890854
chr1	1	7895000	7895650	0.845	gene=*AT1G22360:-478:3p; ID=698; p=3.466e-009; maxwin=0.9751752; maxstart=7895488; maxend=7895537
chr1	1	7898250	7898650	0.742	gene=*AT1G22370:-448:3p; ID=700; p=6.267e-009; maxwin=0.823102166666667; maxstart=7898243; maxend=7898292
chr1	1	7898800	7898900	0.631	gene=*AT1G22370:-848:3p; ID=701; p=2.103e-008; maxwin=0.646904333333333; maxstart=7898848; maxend=7898897
chr1	1	7899700	7900000	0.773	gene=*AT1G22370:-18:5p; ID=702; p=6.777e-010; maxwin=0.8338626; maxstart=7899728; maxend=7899777
chr1	1	7900450	7902250	0.905	gene=*AT1G22380:-971:5p; ID=703; p=2.408e-009; maxwin=1.17355; maxstart=7901653; maxend=7901710
chr1	1	7904000	7904500	0.865	gene=*AT1G22400:-601:3p; ID=704; p=2.489e-010; maxwin=0.939092166666667; maxstart=7904464; maxend=7904518
chr1	1	7906400	7906750	0.722	gene=*AT1G22400:-87:5p; ID=705; p=2.892e-009; maxwin=0.760675; maxstart=7906725; maxend=7906776
chr1	1	7908900	7909250	0.801	gene=*AT1G22403:-423:5p; ID=706; p=1.057e-009; maxwin=0.887165; maxstart=7909055; maxend=7909104
chr1	1	7934100	7934300	0.702	gene=*AT1G22480:-49:3p; ID=707; p=5.671e-009; maxwin=0.776018666666667; maxstart=7934092; maxend=7934143
chr1	1	7938750	7938900	0.662	gene=*AT1G22490:-585:3p; ID=708; p=3.520e-009; maxwin=0.677529333333333; maxstart=7938802; maxend=7938855
chr1	1	7939000	7940800	1.149	gene=*AT1G22490:-681:5p; ID=709; p=9.564e-010; maxwin=1.6243; maxstart=7940122; maxend=7940171
chr1	1	7958150	7958450	0.952	gene=*AT1G22530:-131:5p; ID=711; p=3.755e-009; maxwin=1.1890502; maxstart=7958448; maxend=7958497
chr1	1	7964500	7964900	0.922	gene=*AT1G22540:-669:5p; ID=712; p=5.722e-009; maxwin=1.2188; maxstart=7964675; maxend=7964724
chr1	1	7988300	7988950	0.784	gene=*AT1G22600:-581:5p; ID=713; p=6.413e-010; maxwin=0.8820498; maxstart=7988575; maxend=7988624
chr1	1	8006850	8006950	0.644	gene=*AT1G22640:-517:3p; ID=714; p=1.279e-008; maxwin=0.669404333333333; maxstart=8006910; maxend=8006960
chr1	1	8007050	8007150	0.69	gene=*AT1G22640:-317:3p; ID=715; p=1.748e-008; maxwin=0.6963002; maxstart=8007075; maxend=8007124
chr1	1	8032850	8033050	0.758	gene=*AT1G22710:-156:5p; ID=716; p=9.277e-010; maxwin=0.8238632; maxstart=8032941; maxend=8032994
chr1	1	8055600	8055800	0.801	gene=*AT1G22760:-386:5p; ID=717; p=8.698e-010; maxwin=0.852112666666667; maxstart=8055660; maxend=8055709
chr1	1	8103800	8105000	0.798	gene=*AT1G22900:-94:5p; ID=718; p=1.419e-009; maxwin=0.9060502; maxstart=8104636; maxend=8104687
chr1	1	8105350	8107650	1.269	gene=*AT1G22910:-922:5p; ID=719; p=5.527e-010; maxwin=1.71904; maxstart=8106176; maxend=8106225
chr1	1	8138800	8140300	1.398	gene=*AT1G22990:-396:5p; ID=720; p=4.167e-010; maxwin=1.825674; maxstart=8139135; maxend=8139184
chr1	1	8147200	8147500	0.819	gene=*AT1G23010:-97:5p; ID=722; p=1.133e-009; maxwin=0.9163835; maxstart=8147463; maxend=8147512
chr1	1	8165150	8165300	0.75	gene=*AT1G23040:-277:5p; ID=724; p=5.296e-009; maxwin=0.7994878; maxstart=8165229; maxend=8165278
chr1	1	8183300	8183450	0.746	gene=*AT1G23080:-184:5p; ID=726; p=2.199e-009; maxwin=0.7731752; maxstart=8183271; maxend=8183320
chr1	1	8198700	8199350	0.763	gene=*AT1G23120:-316:5p; ID=727; p=4.055e-009; maxwin=0.9373626; maxstart=8199301; maxend=8199363
chr1	1	8234600	8234800	0.712	gene=*AT1G23205:-182:5p; ID=729; p=1.527e-009; maxwin=0.741748; maxstart=8234590; maxend=8234639
chr1	1	8274150	8274350	0.682	gene=*AT1G23320:-838:3p; ID=731; p=7.998e-009; maxwin=0.7195502; maxstart=8274185; maxend=8274238
chr1	1	8274650	8275050	0.864	gene=*AT1G23320:-489:5p; ID=732; p=3.235e-010; maxwin=0.962789833333333; maxstart=8274845; maxend=8274894
chr1	1	8286400	8286600	0.678	gene=*AT1G23340:-321:5p; ID=734; p=3.828e-009; maxwin=0.7117376; maxstart=8286494; maxend=8286543
chr1	1	8297650	8300150	0.966	gene=*AT1G23380:-1620:3p; ID=735; p=2.517e-010; maxwin=1.382742; maxstart=8299087; maxend=8299136
chr1	1	8300250	8300400	0.671	gene=*AT1G23380:-2315:5p; ID=736; p=3.835e-009; maxwin=0.684404166666667; maxstart=8300352; maxend=8300405
chr1	1	8300850	8303100	1.195	gene=*AT1G23380:-665:5p; ID=737; p=1.355e-010; maxwin=1.771424; maxstart=8301618; maxend=8301667
chr1	1	8309450	8310650	0.907	gene=*AT1G23390:-588:5p; ID=738; p=1.385e-009; maxwin=1.282864; maxstart=8310435; maxend=8310484
chr1	1	8313600	8313800	0.669	gene=*AT1G23400:-1033:5p; ID=739; p=1.804e-008; maxwin=0.705425; maxstart=8313634; maxend=8313693
chr1	1	8349150	8349700	0.721	gene=*AT1G23540:-350:5p; ID=742; p=4.720e-009; maxwin=0.8014246; maxstart=8349591; maxend=8349640
chr1	1	8388650	8389950	0.813	gene=*AT1G23720:-656:5p; ID=744; p=3.076e-009; maxwin=0.9587982; maxstart=8389430; maxend=8389479
chr1	1	8390150	8391000	0.822	gene=*AT1G23720:-954:3p; ID=745; p=2.089e-010; maxwin=0.888725666666667; maxstart=8390805; maxend=8390854
chr1	1	8393250	8393450	0.696	gene=*AT1G23724:31:3p; ID=747; p=5.739e-009; maxwin=0.734454666666667; maxstart=8393292; maxend=8393341
chr1	1	8395750	8395950	0.644	gene=*AT1G23730:-304:5p; ID=748; p=1.383e-008; maxwin=0.665236166666667; maxstart=8395797; maxend=8395846
chr1	1	8396650	8396950	0.854	gene=*AT1G23730:-1254:5p; ID=749; p=6.714e-009; maxwin=0.949819833333333; maxstart=8396746; maxend=8396800
chr1	1	8404500	8406350	1.119	gene=*AT1G23770:-222:3p; ID=750; p=6.476e-011; maxwin=1.48855; maxstart=8405712; maxend=8405761
chr1	1	8407500	8407800	0.734	gene=*AT1G23780:-864:5p; ID=751; p=2.489e-009; maxwin=0.7965486; maxstart=8407527; maxend=8407583
chr1	1	8496150	8496300	0.699	gene=*AT1G24000:-179:3p; ID=753; p=5.841e-009; maxwin=0.7301736; maxstart=8496159; maxend=8496208
chr1	1	8515450	8515850	0.655	gene=*AT1G24068:-155:5p; ID=755; p=1.729e-008; maxwin=0.687611; maxstart=8515771; maxend=8515821
chr1	1	8534150	8534750	0.939	gene=*AT1G24130:-278:3p; ID=756; p=2.882e-010; maxwin=1.14336; maxstart=8534384; maxend=8534433
chr1	1	8535100	8535750	0.869	gene=*AT1G24130:6:5p; ID=757; p=1.443e-009; maxwin=1.0216726; maxstart=8535429; maxend=8535482
chr1	1	8536200	8537800	1.058	gene=*AT1G24140:-376:5p; ID=758; p=1.662e-009; maxwin=1.515862; maxstart=8537134; maxend=8537183
chr1	1	8541450	8541550	0.643	gene=*AT1G24145:-228:3p; ID=759; p=1.330e-008; maxwin=0.657787833333333; maxstart=8541440; maxend=8541497
chr1	1	8592150	8597700	1.468	gene=*AT1G24260:-1162:5p; ID=761; p=4.766e-011; maxwin=2.628174; maxstart=8595985; maxend=8596043
chr1	1	8624250	8624550	0.716	gene=*AT1G24310:-350:5p; ID=763; p=4.313e-009; maxwin=0.7711112; maxstart=8624409; maxend=8624467
chr1	1	8662350	8663150	0.798	gene=*AT1G24440:-743:5p; ID=764; p=1.887e-009; maxwin=0.9404236; maxstart=8662663; maxend=8662727
chr1	1	8674300	8674550	0.731	gene=*AT1G24470:-381:5p; ID=765; p=7.684e-009; maxwin=0.7985486; maxstart=8674379; maxend=8674433
chr1	1	8680350	8680450	0.818	gene=*AT1G24485:-1316:3p; ID=767; p=6.040e-011; maxwin=0.859487; maxstart=8680374; maxend=8680423
chr1	1	8682100	8682450	0.76	gene=*AT1G24490:-53:5p; ID=768; p=2.265e-009; maxwin=0.8192985; maxstart=8682299; maxend=8682350
chr1	1	8688650	8688950	0.799	gene=*AT1G24520:-183:5p; ID=769; p=1.197e-010; maxwin=0.834038; maxstart=8688738; maxend=8688787
chr1	1	8693100	8693600	0.937	gene=*AT1G24530:-136:5p; ID=770; p=1.713e-010; maxwin=1.091049; maxstart=8693468; maxend=8693517
chr1	1	8712450	8713050	0.793	gene=*AT1G24577:-268:5p; ID=771; p=1.831e-009; maxwin=0.9244236; maxstart=8712868; maxend=8712917
chr1	1	8713850	8717300	1.177	gene=*AT1G24590:280:5p; ID=772; p=6.476e-011; maxwin=1.809486; maxstart=8716223; maxend=8716278
chr1	1	8726800	8727250	0.808	gene=*AT1G24625:-173:5p; ID=777; p=7.098e-009; maxwin=0.931381833333333; maxstart=8727149; maxend=8727208
chr1	1	8845250	8847100	0.791	gene=*AT1G25240:-305:3p; ID=780; p=8.483e-010; maxwin=0.8889234; maxstart=8845311; maxend=8845360
chr1	1	8847950	8852900	1.42	gene=*AT1G25250:-889:5p; ID=781; p=2.217e-011; maxwin=2.347422; maxstart=8849960; maxend=8850009
chr1	1	8859400	8859600	0.708	gene=*AT1G25270:-396:3p; ID=783; p=4.558e-009; maxwin=0.764236; maxstart=8859596; maxend=8859645
chr1	1	8871500	8872400	0.957	gene=*AT1G25300:-395:5p; ID=785; p=1.932e-009; maxwin=1.1269232; maxstart=8872128; maxend=8872185
chr1	1	8881500	8882300	0.826	gene=*AT1G25330:-187:5p; ID=786; p=2.190e-009; maxwin=1.0256005; maxstart=8881588; maxend=8881637
chr1	1	8885150	8885250	0.743	gene=*AT1G25340:-132:5p; ID=787; p=5.945e-009; maxwin=0.778487; maxstart=8885178; maxend=8885235
chr1	1	8911400	8912550	1.278	gene=*AT1G25400:-410:5p; ID=788; p=5.431e-010; maxwin=1.967736; maxstart=8911674; maxend=8911723
chr1	1	8913650	8915200	0.935	gene=*AT1G25410:-247:3p; ID=789; p=1.229e-009; maxwin=1.249172; maxstart=8914342; maxend=8914393
chr1	1	8934600	8935050	0.729	gene=*AT1G25440:-622:5p; ID=791; p=2.659e-009; maxwin=0.7941736; maxstart=8934677; maxend=8934726
chr1	1	8959050	8959250	0.708	gene=*AT1G25510:23:3p; ID=792; p=2.850e-009; maxwin=0.7351112; maxstart=8959023; maxend=8959081
chr1	1	8969550	8969950	0.766	gene=*AT1G25540:-698:3p; ID=793; p=1.759e-009; maxwin=0.808361; maxstart=8969595; maxend=8969644
chr1	1	8977000	8977250	0.825	gene=*AT1G25550:-704:5p; ID=795; p=1.396e-010; maxwin=0.925362; maxstart=8977021; maxend=8977083
chr1	1	8977700	8977950	0.806	gene=*AT1G25550:-255:3p; ID=796; p=1.343e-010; maxwin=0.8572986; maxstart=8977901; maxend=8977956
chr1	1	8982000	8982750	0.81	gene=*AT1G25560:-653:5p; ID=797; p=2.661e-009; maxwin=0.9132362; maxstart=8982419; maxend=8982468
chr1	1	8983000	8983250	0.777	gene=*AT1G25560:97:5p; ID=798; p=8.992e-010; maxwin=0.8560488; maxstart=8983024; maxend=8983082
chr1	1	8995250	8995450	0.804	gene=*AT1G25570:-133:5p; ID=801; p=1.713e-010; maxwin=0.8892976; maxstart=8995345; maxend=8995394
chr1	1	9023600	9023900	1.443	gene=*AT1G26100:-318:5p; ID=802; p=2.674e-018; maxwin=1.799486; maxstart=9023727; maxend=9023776
chr1	1	9027300	9027850	0.943	gene=*AT1G26110:-198:5p; ID=803; p=3.954e-009; maxwin=1.240362; maxstart=9027632; maxend=9027681
chr1	1	9042200	9042800	0.674	gene=*AT1G26150:-775:5p; ID=804; p=1.568e-008; maxwin=0.713236; maxstart=9042758; maxend=9042807
chr1	1	9078300	9078850	0.79	gene=*AT1G26240:-448:3p; ID=806; p=2.400e-009; maxwin=0.8753612; maxstart=9078714; maxend=9078763
chr1	1	9079100	9079250	0.661	gene=*AT1G26240:-388:5p; ID=807; p=6.111e-009; maxwin=0.683100666666667; maxstart=9079099; maxend=9079148
chr1	1	9080950	9085150	1.012	gene=*AT1G26250:775:5p; ID=808; p=7.003e-010; maxwin=1.34755; maxstart=9084064; maxend=9084113
chr1	1	9100450	9100600	0.704	gene=*AT1G26310:-385:3p; ID=810; p=2.981e-009; maxwin=0.7327984; maxstart=9100430; maxend=9100495
chr1	1	9101950	9102400	0.698	gene=*AT1G26310:-1415:5p; ID=811; p=4.476e-009; maxwin=0.722788166666667; maxstart=9102194; maxend=9102243
chr1	1	9103000	9103600	0.832	gene=*AT1G26310:-290:5p; ID=812; p=4.255e-009; maxwin=0.937788333333333; maxstart=9103349; maxend=9103398
chr1	1	9142300	9142500	0.661	gene=*AT1G26420:-846:3p; ID=813; p=1.322e-008; maxwin=0.6945486; maxstart=9142283; maxend=9142332
chr1	1	9151750	9152000	0.71	gene=*AT1G26460:-156:5p; ID=814; p=2.419e-009; maxwin=0.730913; maxstart=9151847; maxend=9151896
chr1	1	9175550	9176100	1.264	gene=*AT1G26558:-227:5p; ID=816; p=3.347e-009; maxwin=2.048984; maxstart=9175704; maxend=9175753
chr1	1	9178500	9178600	0.633	gene=*AT1G26560:-185:5p; ID=817; p=3.764e-008; maxwin=0.6689238; maxstart=9178564; maxend=9178616
chr1	1	9191500	9191800	0.742	gene=*AT1G26600:-56:5p; ID=818; p=3.400e-009; maxwin=0.7963608; maxstart=9191564; maxend=9191617
chr1	1	9270800	9271400	0.899	gene=*AT1G26780:-84:5p; ID=821; p=6.649e-010; maxwin=1.0297366; maxstart=9271218; maxend=9271268
chr1	1	9271500	9273000	1.174	gene=*AT1G26780:135:3p; ID=822; p=1.483e-011; maxwin=1.342234; maxstart=9271713; maxend=9271762
chr1	1	9274500	9274800	0.745	gene=*AT1G26790:-649:5p; ID=823; p=4.644e-009; maxwin=0.7991945; maxstart=9274764; maxend=9274820
chr1	1	9275050	9275250	0.701	gene=*AT1G26790:-149:5p; ID=824; p=3.562e-009; maxwin=0.747579833333333; maxstart=9275204; maxend=9275257
chr1	1	9285150	9286000	0.869	gene=*AT1G26800:-489:3p; ID=825; p=1.880e-010; maxwin=0.9748612; maxstart=9285687; maxend=9285736
chr1	1	9312900	9313200	0.802	gene=*AT1G26870:-207:5p; ID=827; p=2.192e-010; maxwin=0.8786734; maxstart=9312993; maxend=9313046
chr1	1	9313400	9313750	0.693	gene=*AT1G26870:-732:5p; ID=828; p=1.049e-008; maxwin=0.7437358; maxstart=9313489; maxend=9313545
chr1	1	9314150	9314450	0.73	gene=*AT1G26870:-670:3p; ID=829; p=4.478e-009; maxwin=0.8114858; maxstart=9314314; maxend=9314371
chr1	1	9329500	9330300	1.366	gene=*AT1G26920:-401:5p; ID=830; p=1.790e-011; maxwin=1.638205; maxstart=9329695; maxend=9329752
chr1	1	9330950	9331200	0.773	gene=*AT1G26921:-17:5p; ID=831; p=1.416e-009; maxwin=0.8297358; maxstart=9331015; maxend=9331069
chr1	1	9351350	9351550	0.722	gene=*AT1G26945:-9:5p; ID=833; p=3.185e-009; maxwin=0.782111; maxstart=9351464; maxend=9351525
chr1	1	9352200	9352600	0.77	gene=*AT1G26945:-348:3p; ID=834; p=3.284e-009; maxwin=0.828204666666667; maxstart=9352344; maxend=9352393
chr1	1	9374500	9374700	0.718	gene=*AT1G27000:-687:5p; ID=835; p=3.053e-009; maxwin=0.787112; maxstart=9374611; maxend=9374674
chr1	1	9388900	9389850	0.969	gene=*AT1G27040:-654:5p; ID=836; p=1.280e-009; maxwin=1.31905; maxstart=9389421; maxend=9389470
chr1	1	9405900	9406350	0.725	gene=*AT1G27090:-118:5p; ID=837; p=5.373e-009; maxwin=0.7741734; maxstart=9406057; maxend=9406106
chr1	1	9407500	9407700	0.709	gene=*AT1G27100:-488:3p; ID=838; p=2.994e-009; maxwin=0.732736; maxstart=9407511; maxend=9407560
chr1	1	9407850	9408150	0.781	gene=*AT1G27100:-888:3p; ID=839; p=2.358e-009; maxwin=0.8389236; maxstart=9407994; maxend=9408043
chr1	1	9447650	9448150	0.681	gene=*AT1G27190:-912:5p; ID=841; p=1.216e-008; maxwin=0.7342984; maxstart=9448029; maxend=9448086
chr1	1	9481700	9482550	1.049	gene=*AT1G27290:-606:5p; ID=843; p=1.736e-010; maxwin=1.35836; maxstart=9482066; maxend=9482117
chr1	1	9590050	9590200	0.63	gene=*AT1G27580:-205:3p; ID=846; p=1.807e-008; maxwin=0.6368925; maxstart=9590047; maxend=9590098
chr1	1	9592200	9592300	0.661	gene=*AT1G27590:-135:5p; ID=847; p=4.975e-009; maxwin=0.6888195; maxstart=9592247; maxend=9592296
chr1	1	9608300	9608700	0.692	gene=*AT1G27620:-95:5p; ID=848; p=9.947e-009; maxwin=0.73008; maxstart=9608536; maxend=9608592
chr1	1	9609500	9609950	0.897	gene=*AT1G27620:-804:3p; ID=849; p=2.870e-009; maxwin=1.05376666666667; maxstart=9609747; maxend=9609796
chr1	1	9615200	9615400	0.633	gene=*AT1G27650:-762:5p; ID=853; p=1.461e-008; maxwin=0.63658; maxstart=9615357; maxend=9615413
chr1	1	9615900	9617100	0.962	gene=*AT1G27650:156:3p; ID=854; p=5.225e-011; maxwin=1.12152833333333; maxstart=9616953; maxend=9617008
chr1	1	9620850	9623050	1.32	gene=*AT1G27660:-393:5p; ID=861; p=2.118e-010; maxwin=1.914956; maxstart=9621590; maxend=9621652
chr1	1	9625600	9625900	0.756	gene=*AT1G27660:-241:3p; ID=862; p=4.688e-009; maxwin=0.8317048; maxstart=9625716; maxend=9625766
chr1	1	9627800	9627900	0.649	gene=*AT1G27670:-291:3p; ID=864; p=7.435e-009; maxwin=0.656059; maxstart=9627806; maxend=9627855
chr1	1	9642400	9642550	0.72	gene=*AT1G27710:-14:5p; ID=865; p=2.225e-009; maxwin=0.7688926; maxstart=9642518; maxend=9642567
chr1	1	9648350	9649500	1.031	gene=*AT1G27730:-135:5p; ID=866; p=1.949e-009; maxwin=1.22102; maxstart=9649124; maxend=9649183
chr1	1	9704350	9706300	1.309	gene=*AT1G27860:-780:3p; ID=867; p=1.275e-009; maxwin=1.78458; maxstart=9705716; maxend=9705765
chr1	1	9706800	9706900	0.7	gene=*AT1G27870:-206:3p; ID=868; p=1.298e-008; maxwin=0.7204554; maxstart=9706871; maxend=9706926
chr1	1	9756600	9756950	0.846	gene=*AT1G28000:-114:3p; ID=871; p=8.183e-010; maxwin=0.955277333333333; maxstart=9756696; maxend=9756745
chr1	1	9789650	9791000	0.823	gene=*AT1G28080:-512:5p; ID=874; p=1.464e-009; maxwin=0.981892; maxstart=9790210; maxend=9790259
chr1	1	9847250	9847900	0.823	gene=*AT1G28190:-335:5p; ID=878; p=1.800e-009; maxwin=0.9414554; maxstart=9847826; maxend=9847885
chr1	1	9864200	9864800	0.979	gene=*AT1G28230:-93:5p; ID=879; p=1.698e-009; maxwin=1.233144; maxstart=9864574; maxend=9864636
chr1	1	9889150	9889500	0.772	gene=*AT1G28290:-213:3p; ID=886; p=2.322e-009; maxwin=0.841007166666667; maxstart=9889301; maxend=9889351
chr1	1	9890150	9890850	0.992	gene=*AT1G28290:-480:5p; ID=887; p=3.016e-010; maxwin=1.286956; maxstart=9890651; maxend=9890700
chr1	1	9897000	9897400	1.087	gene=*AT1G28300:-346:3p; ID=889; p=4.798e-009; maxwin=1.329445; maxstart=9897088; maxend=9897137
chr1	1	9899000	9900250	1.575	gene=*AT1G28300:-238:5p; ID=890; p=3.945e-011; maxwin=1.93882166666667; maxstart=9899699; maxend=9899748
chr1	1	9911700	9914100	1.186	gene=*AT1G28310:-924:5p; ID=894; p=4.212e-010; maxwin=1.761332; maxstart=9913431; maxend=9913480
chr1	1	9934050	9934500	0.77	gene=*AT1G28330:-404:3p; ID=897; p=1.797e-009; maxwin=0.8340178; maxstart=9934264; maxend=9934313
chr1	1	9934850	9935050	0.853	gene=*AT1G28330:-306:5p; ID=898; p=7.817e-009; maxwin=0.9617066; maxstart=9934924; maxend=9934973
chr1	1	9940900	9941050	0.733	gene=*AT1G28340:-813:5p; ID=899; p=1.151e-008; maxwin=0.781455; maxstart=9940980; maxend=9941034
chr1	1	9950900	9953000	1.324	gene=*AT1G28360:-115:5p; ID=901; p=5.296e-010; maxwin=2.07121666666667; maxstart=9952145; maxend=9952194
chr1	1	9956300	9956700	0.831	gene=*AT1G28370:-426:5p; ID=902; p=4.056e-009; maxwin=0.9504865; maxstart=9956456; maxend=9956506
chr1	1	9956800	9956900	0.711	gene=*AT1G28370:-76:5p; ID=903; p=2.913e-009; maxwin=0.7433926; maxstart=9956896; maxend=9956954
chr1	1	9963600	9963700	0.766	gene=*AT1G28380:-71:5p; ID=904; p=1.881e-010; maxwin=0.8116426; maxstart=9963612; maxend=9963665
chr1	1	9972850	9973750	0.982	gene=*AT1G28400:-479:5p; ID=907; p=1.712e-009; maxwin=1.19027; maxstart=9973379; maxend=9973433
chr1	1	10013750	10013850	0.664	gene=*AT1G28480:-259:5p; ID=914; p=4.864e-009; maxwin=0.693663166666667; maxstart=10013801; maxend=10013850
chr1	1	10049250	10049800	0.829	gene=*AT1G28590:239:5p; ID=920; p=6.135e-010; maxwin=0.8909542; maxstart=10049392; maxend=10049451
chr1	1	10081850	10082200	0.696	gene=*AT1G28695:-145:3p; ID=923; p=9.218e-009; maxwin=0.723455; maxstart=10082173; maxend=10082222
chr1	1	10082900	10083150	0.689	gene=*AT1G28695:-83:5p; ID=924; p=1.329e-008; maxwin=0.727778166666667; maxstart=10083108; maxend=10083162
chr1	1	10103700	10103800	0.671	gene=*AT1G28760:-606:5p; ID=925; p=2.330e-009; maxwin=0.686007166666667; maxstart=10103741; maxend=10103792
chr1	1	10138100	10138250	0.675	gene=*AT1G29050:-1019:5p; ID=926; p=1.321e-008; maxwin=0.71433; maxstart=10138160; maxend=10138209
chr1	1	10138850	10139000	0.782	gene=*AT1G29050:-269:5p; ID=927; p=1.381e-009; maxwin=0.8339552; maxstart=10138875; maxend=10138924
chr1	1	10171400	10173250	0.976	gene=*AT1G29110:-656:5p; ID=928; p=3.542e-010; maxwin=1.30227; maxstart=10172557; maxend=10172613
chr1	1	10183850	10184450	0.925	gene=*AT1G29160:-160:5p; ID=930; p=2.839e-009; maxwin=1.2054345; maxstart=10184244; maxend=10184301
chr1	1	10236000	10236400	0.743	gene=*AT1G29280:153:5p; ID=933; p=1.484e-009; maxwin=0.7850172; maxstart=10236326; maxend=10236375
chr1	1	10236550	10237600	1.077	gene=*AT1G29280:-378:3p; ID=934; p=2.506e-009; maxwin=1.46433; maxstart=10237041; maxend=10237090
chr1	1	10261000	10261100	0.722	gene=*AT1G29330:-48:5p; ID=935; p=7.168e-009; maxwin=0.763207; maxstart=10261027; maxend=10261076
chr1	1	10326700	10326800	0.769	gene=*AT1G29530:29:5p; ID=937; p=5.391e-009; maxwin=0.8202055; maxstart=10326726; maxend=10326778
chr1	1	10430050	10430300	0.792	gene=*AT1G29790:-214:5p; ID=938; p=1.401e-009; maxwin=0.870695; maxstart=10430264; maxend=10430313
chr1	1	10447650	10447750	0.657	gene=*AT1G29850:38:5p; ID=939; p=6.266e-009; maxwin=0.670017166666667; maxstart=10447710; maxend=10447761
chr1	1	10457950	10458100	0.636	gene=*AT1G29870:-741:5p; ID=940; p=1.669e-008; maxwin=0.654340333333333; maxstart=10457996; maxend=10458045
chr1	1	10477750	10478300	0.973	gene=*AT1G29930:-36:5p; ID=941; p=2.617e-010; maxwin=1.218082; maxstart=10478025; maxend=10478074
chr1	1	10478600	10478950	0.702	gene=*AT1G29930:-257:3p; ID=943; p=4.933e-009; maxwin=0.7430172; maxstart=10478905; maxend=10478959
chr1	1	10552750	10552850	0.649	gene=*AT1G30080:-399:5p; ID=947; p=7.247e-009; maxwin=0.662777833333333; maxstart=10552797; maxend=10552857
chr1	1	10571150	10572800	1.04	gene=*AT1G30100:-651:5p; ID=950; p=6.316e-010; maxwin=1.607144; maxstart=10571378; maxend=10571429
chr1	1	10606350	10606700	0.691	gene=*AT1G30160:-331:5p; ID=956; p=7.039e-009; maxwin=0.7213302; maxstart=10606374; maxend=10606433
chr1	1	10607550	10607850	0.667	gene=*AT1G30160:-94:3p; ID=957; p=1.336e-008; maxwin=0.6791424; maxstart=10607707; maxend=10607769
chr1	1	10625900	10626400	0.748	gene=*AT1G30200:-939:3p; ID=958; p=2.605e-009; maxwin=0.7787155; maxstart=10626195; maxend=10626244
chr1	1	10645750	10646050	0.755	gene=*AT1G30240:-19:5p; ID=960; p=2.992e-009; maxwin=0.807673666666667; maxstart=10645791; maxend=10645840
chr1	1	10647350	10647550	0.766	gene=*AT1G30250:-45:5p; ID=961; p=3.657e-009; maxwin=0.8588936; maxstart=10647444; maxend=10647495
chr1	1	10710050	10711800	1.082	gene=*AT1G30350:-721:5p; ID=970; p=7.690e-010; maxwin=1.43877; maxstart=10711324; maxend=10711373
chr1	1	10728100	10728500	0.67	gene=*AT1G30400:-680:5p; ID=971; p=1.527e-008; maxwin=0.6935802; maxstart=10728477; maxend=10728536
chr1	1	10868300	10870900	1.117	gene=*AT1G30650:-1315:5p; ID=972; p=8.437e-010; maxwin=1.64711; maxstart=10870593; maxend=10870642
chr1	1	10887550	10887800	0.735	gene=*AT1G30690:-86:5p; ID=973; p=6.261e-009; maxwin=0.816215666666667; maxstart=10887592; maxend=10887641
chr1	1	10892450	10893250	1.115	gene=*AT1G30700:-298:5p; ID=974; p=4.746e-010; maxwin=1.508238; maxstart=10892667; maxend=10892716
chr1	1	10893650	10893800	0.771	gene=*AT1G30700:-829:3p; ID=975; p=2.815e-010; maxwin=0.8418598; maxstart=10893712; maxend=10893765
chr1	1	10895100	10895600	0.898	gene=*AT1G30710:-88:5p; ID=976; p=3.004e-009; maxwin=1.0591104; maxstart=10895307; maxend=10895356
chr1	1	10895700	10895900	0.618	gene=*AT1G30710:-538:5p; ID=977; p=3.342e-008; maxwin=0.6373085; maxstart=10895857; maxend=10895913
chr1	1	10896100	10896600	0.748	gene=*AT1G30710:-741:3p; ID=978; p=2.370e-009; maxwin=0.7966104; maxstart=10896242; maxend=10896301
chr1	1	10898000	10898900	1.022	gene=*AT1G30720:-296:5p; ID=979; p=8.007e-010; maxwin=1.265984; maxstart=10898277; maxend=10898326
chr1	1	10900500	10901950	0.926	gene=*AT1G30730:-389:5p; ID=981; p=1.921e-009; maxwin=1.160486; maxstart=10900862; maxend=10900918
chr1	1	10903150	10903950	0.785	gene=*AT1G30740:-539:5p; ID=982; p=2.702e-009; maxwin=0.8677358; maxstart=10903523; maxend=10903572
chr1	1	10926200	10926550	0.806	gene=*AT1G30780:-168:5p; ID=983; p=9.624e-010; maxwin=0.9150482; maxstart=10926284; maxend=10926333
chr1	1	10935800	10936000	0.706	gene=*AT1G30795:-165:5p; ID=984; p=3.273e-009; maxwin=0.731423; maxstart=10935890; maxend=10935939
chr1	1	10937050	10937150	0.624	gene=*AT1G30800:-195:5p; ID=985; p=2.290e-008; maxwin=0.629496; maxstart=10937045; maxend=10937094
chr1	1	10974400	10976100	1.259	gene=*AT1G30840:-767:3p; ID=988; p=5.381e-010; maxwin=1.773236; maxstart=10975630; maxend=10975679
chr1	1	11004200	11005350	0.869	gene=*AT1G30920:-552:3p; ID=989; p=4.373e-010; maxwin=0.9493602; maxstart=11005223; maxend=11005272
chr1	1	11013700	11015600	0.931	gene=*AT1G30930:114:3p; ID=990; p=2.520e-010; maxwin=1.04262016666667; maxstart=11014093; maxend=11014142
chr1	1	11036100	11036350	0.683	gene=*AT1G30950:-64:5p; ID=999; p=1.116e-008; maxwin=0.7091732; maxstart=11036213; maxend=11036262
chr1	1	11043100	11043550	0.856	gene=*AT1G30970:-407:5p; ID=1000; p=5.350e-010; maxwin=0.9699846; maxstart=11043255; maxend=11043310
chr1	1	11057100	11057300	0.791	gene=*AT1G31020:-114:5p; ID=1001; p=1.370e-009; maxwin=0.8772984; maxstart=11057299; maxend=11057352
chr1	1	11071200	11071500	0.798	gene=*AT1G31040:-922:5p; ID=1002; p=2.651e-009; maxwin=0.874496; maxstart=11071242; maxend=11071293
chr1	1	11071800	11072800	1.505	gene=*AT1G31040:28:5p; ID=1003; p=1.252e-011; maxwin=2.016296; maxstart=11072276; maxend=11072337
chr1	1	11084750	11084900	0.681	gene=*AT1G31070:15:5p; ID=1005; p=1.404e-008; maxwin=0.7147356; maxstart=11084705; maxend=11084763
chr1	1	11114900	11116200	1.192	gene=*AT1G31130:-626:5p; ID=1007; p=1.156e-009; maxwin=1.541298; maxstart=11115272; maxend=11115321
chr1	1	11137700	11138000	0.868	gene=*AT1G31173:-504:5p; ID=1008; p=2.681e-011; maxwin=0.943663166666667; maxstart=11137966; maxend=11138020
chr1	1	11164450	11165100	0.946	gene=*AT1G31240:-134:5p; ID=1009; p=3.149e-010; maxwin=1.139986; maxstart=11165094; maxend=11165143
chr1	1	11171550	11171650	0.617	gene=*AT1G31258:-216:3p; ID=1010; p=3.338e-008; maxwin=0.624339833333333; maxstart=11171549; maxend=11171608
chr1	1	11188150	11189100	1.018	gene=*AT1G31290:-351:5p; ID=1012; p=1.496e-010; maxwin=1.241048; maxstart=11188371; maxend=11188420
chr1	1	11194400	11194600	0.705	gene=*AT1G31300:-884:5p; ID=1013; p=3.346e-009; maxwin=0.742673; maxstart=11194492; maxend=11194549
chr1	1	11198400	11198800	1.002	gene=*AT1G31310:-266:3p; ID=1016; p=5.331e-012; maxwin=1.130796; maxstart=11198565; maxend=11198614
chr1	1	11199300	11200350	1.238	gene=*AT1G31310:-297:5p; ID=1017; p=5.401e-011; maxwin=1.426672; maxstart=11199335; maxend=11199384
chr1	1	11213850	11213950	0.717	gene=*AT1G31320:-463:3p; ID=1018; p=6.228e-009; maxwin=0.7345482; maxstart=11213933; maxend=11213982
chr1	1	11214700	11215400	0.983	gene=*AT1G31330:-245:3p; ID=1019; p=1.876e-009; maxwin=1.33944333333333; maxstart=11215198; maxend=11215247
chr1	1	11215600	11216150	1.222	gene=*AT1G31330:-143:5p; ID=1020; p=1.590e-009; maxwin=1.584362; maxstart=11215968; maxend=11216018
chr1	1	11221600	11221900	0.765	gene=*AT1G31350:-434:3p; ID=1021; p=1.182e-008; maxwin=0.882672833333333; maxstart=11221752; maxend=11221801
chr1	1	11297200	11297300	0.632	gene=*AT1G31550:-110:5p; ID=1024; p=1.566e-008; maxwin=0.638871166666667; maxstart=11297252; maxend=11297308
chr1	1	11311500	11311750	0.718	gene=*AT1G31580:-345:3p; ID=1025; p=5.287e-009; maxwin=0.7507356; maxstart=11311539; maxend=11311588
chr1	1	11322600	11322800	0.854	gene=*AT1G31640:-27:3p; ID=1027; p=2.986e-011; maxwin=0.9734858; maxstart=11322709; maxend=11322758
chr1	1	11337100	11339450	0.939	gene=*AT1G31670:-736:5p; ID=1028; p=3.884e-010; maxwin=1.44694333333333; maxstart=11338748; maxend=11338806
chr1	1	11339750	11340100	0.863	gene=*AT1G31670:-1945:3p; ID=1029; p=3.892e-009; maxwin=1.0036615; maxstart=11339905; maxend=11339954
chr1	1	11340800	11341300	0.79	gene=*AT1G31670:-820:3p; ID=1030; p=6.647e-009; maxwin=0.9059854; maxstart=11341281; maxend=11341337
chr1	1	11341800	11342050	0.677	gene=*AT1G31670:55:3p; ID=1031; p=1.516e-008; maxwin=0.709548; maxstart=11341831; maxend=11341880
chr1	1	11343950	11344800	1.029	gene=*AT1G31690:-414:5p; ID=1032; p=9.103e-010; maxwin=1.260485; maxstart=11344032; maxend=11344081
chr1	1	11349800	11350350	0.884	gene=*AT1G31710:-254:5p; ID=1033; p=7.652e-010; maxwin=0.979287833333333; maxstart=11350167; maxend=11350216
chr1	1	11351000	11351200	0.708	gene=*AT1G31710:-1279:5p; ID=1035; p=2.888e-009; maxwin=0.7372565; maxstart=11351102; maxend=11351151
chr1	1	11354550	11355600	0.839	gene=*AT1G31710:-392:3p; ID=1036; p=2.592e-009; maxwin=0.9492344; maxstart=11355524; maxend=11355575
chr1	1	11356050	11356150	0.686	gene=*AT1G31720:-17:5p; ID=1037; p=2.817e-008; maxwin=0.7152978; maxstart=11356019; maxend=11356074
chr1	1	11372900	11373200	0.716	gene=*AT1G31760:-414:5p; ID=1041; p=8.044e-009; maxwin=0.7747982; maxstart=11373010; maxend=11373072
chr1	1	11403300	11403800	0.879	gene=*AT1G31810:-2690:5p; ID=1043; p=1.484e-010; maxwin=0.9866742; maxstart=11403423; maxend=11403472
chr1	1	11514350	11516150	0.928	gene=*AT1G32030:-325:3p; ID=1049; p=9.961e-010; maxwin=1.14605666666667; maxstart=11514993; maxend=11515042
chr1	1	11527600	11528800	1.949	gene=*AT1G32050:225:5p; ID=1052; p=2.014e-010; maxwin=2.876738; maxstart=11527869; maxend=11527920
chr1	1	11532400	11532900	0.92	gene=*AT1G32060:-137:5p; ID=1053; p=3.086e-010; maxwin=1.0215265; maxstart=11532654; maxend=11532713
chr1	1	11560650	11560850	0.793	gene=*AT1G32130:-1095:5p; ID=1055; p=2.258e-009; maxwin=0.8771114; maxstart=11560706; maxend=11560758
chr1	1	11563700	11564850	0.858	gene=*AT1G32140:-538:5p; ID=1056; p=2.683e-009; maxwin=1.0419856; maxstart=11564776; maxend=11564834
chr1	1	11575100	11575900	0.825	gene=*AT1G32170:-200:5p; ID=1058; p=1.591e-009; maxwin=0.875564; maxstart=11575675; maxend=11575739
chr1	1	11577350	11578200	0.791	gene=*AT1G32170:-132:3p; ID=1060; p=7.883e-010; maxwin=0.8606106; maxstart=11577713; maxend=11577772
chr1	1	11578550	11579550	0.775	gene=*AT1G32172:-564:5p; ID=1061; p=1.759e-009; maxwin=0.831943833333333; maxstart=11579033; maxend=11579082
chr1	1	11595450	11596000	0.981	gene=*AT1G32190:-237:5p; ID=1064; p=3.557e-009; maxwin=1.22111; maxstart=11595818; maxend=11595867
chr1	1	11627550	11628700	0.831	gene=*AT1G32240:-2445:3p; ID=1065; p=3.982e-009; maxwin=1.1247966; maxstart=11628459; maxend=11628509
chr1	1	11629000	11631150	1.868	gene=*AT1G32240:-531:5p; ID=1067; p=6.984e-010; maxwin=2.787548; maxstart=11629773; maxend=11629824
chr1	1	11644650	11645350	0.72	gene=*AT1G32270:58:3p; ID=1069; p=5.116e-009; maxwin=0.8021732; maxstart=11644858; maxend=11644907
chr1	1	11650300	11650500	0.849	gene=*AT1G32290:-147:5p; ID=1070; p=1.193e-009; maxwin=0.9963592; maxstart=11650275; maxend=11650324
chr1	1	11673750	11674100	0.86	gene=*AT1G32360:-1014:5p; ID=1071; p=3.190e-010; maxwin=0.9966102; maxstart=11673883; maxend=11673933
chr1	1	11701950	11703750	1.319	gene=*AT1G32420:-33:3p; ID=1072; p=2.861e-010; maxwin=1.67532833333333; maxstart=11702254; maxend=11702303
chr1	1	11705200	11705500	0.748	gene=*AT1G32430:-438:3p; ID=1073; p=6.245e-009; maxwin=0.8064232; maxstart=11705180; maxend=11705229
chr1	1	11738700	11739100	0.794	gene=*AT1G32460:-406:3p; ID=1077; p=1.174e-009; maxwin=0.868506333333333; maxstart=11739026; maxend=11739075
chr1	1	11784500	11784750	0.754	gene=*AT1G32580:-588:5p; ID=1080; p=2.971e-009; maxwin=0.8145478; maxstart=11784660; maxend=11784718
chr1	1	11810800	11812550	1.113	gene=*AT1G32660:-655:5p; ID=1083; p=1.663e-009; maxwin=1.5028; maxstart=11811231; maxend=11811280
chr1	1	11827500	11827900	0.664	gene=*AT1G32700:-287:5p; ID=1086; p=1.374e-008; maxwin=0.688423; maxstart=11827530; maxend=11827591
chr1	1	11845150	11845300	0.657	gene=*AT1G32740:-368:5p; ID=1089; p=1.588e-008; maxwin=0.6668608; maxstart=11845297; maxend=11845346
chr1	1	11858200	11858600	0.843	gene=*AT1G32760:-209:5p; ID=1090; p=3.806e-009; maxwin=1.0274224; maxstart=11858376; maxend=11858425
chr1	1	11858700	11859300	0.907	gene=*AT1G32760:-272:3p; ID=1091; p=4.568e-009; maxwin=1.122988; maxstart=11858981; maxend=11859030
chr1	1	11871700	11872700	0.81	gene=*AT1G32780:-706:5p; ID=1092; p=1.256e-010; maxwin=0.9060482; maxstart=11871869; maxend=11871918
chr1	1	11876150	11876350	0.749	gene=*AT1G32790:-1117:5p; ID=1093; p=5.748e-010; maxwin=0.7987358; maxstart=11876176; maxend=11876229
chr1	1	11881700	11881900	0.744	gene=*AT1G32810:-10:5p; ID=1094; p=1.108e-009; maxwin=0.7984856; maxstart=11881753; maxend=11881806
chr1	1	11907700	11907800	0.696	gene=*AT1G32860:-661:3p; ID=1095; p=1.519e-008; maxwin=0.7126108; maxstart=11907674; maxend=11907723
chr1	1	11908400	11908800	0.77	gene=*AT1G32860:-308:5p; ID=1096; p=3.782e-009; maxwin=0.834079333333333; maxstart=11908499; maxend=11908555
chr1	1	11928950	11929150	0.661	gene=*AT1G32920:-232:3p; ID=1097; p=1.696e-008; maxwin=0.680173166666667; maxstart=11929111; maxend=11929169
chr1	1	11984700	11985350	0.88	gene=*AT1G33070:-254:3p; ID=1098; p=4.304e-010; maxwin=1.0104862; maxstart=11985184; maxend=11985233
chr1	1	11993300	11993450	0.62	gene=*AT1G33090:-97:5p; ID=1099; p=3.104e-008; maxwin=0.6335585; maxstart=11993293; maxend=11993346
chr1	1	11994400	11994750	0.687	gene=*AT1G33090:-1297:5p; ID=1100; p=9.773e-009; maxwin=0.707048; maxstart=11994503; maxend=11994552
chr1	1	11997550	11997950	0.72	gene=*AT1G33100:-87:5p; ID=1101; p=5.512e-009; maxwin=0.747829333333333; maxstart=11997859; maxend=11997908
chr1	1	12002350	12002900	1.048	gene=*AT1G33102:-232:5p; ID=1103; p=2.545e-009; maxwin=1.322924; maxstart=12002523; maxend=12002572
chr1	1	12004850	12005200	0.783	gene=*AT1G33110:-118:5p; ID=1104; p=4.190e-009; maxwin=0.8752982; maxstart=12004983; maxend=12005034
chr1	1	12051600	12052200	0.942	gene=*AT1G33240:-449:3p; ID=1105; p=2.604e-009; maxwin=1.2886722; maxstart=12051697; maxend=12051750
chr1	1	12052650	12052900	0.714	gene=*AT1G33240:-1324:3p; ID=1106; p=6.037e-009; maxwin=0.746943666666667; maxstart=12052742; maxend=12052804
chr1	1	12054100	12054450	0.904	gene=*AT1G33240:-251:5p; ID=1108; p=1.025e-009; maxwin=1.04517266666667; maxstart=12054247; maxend=12054296
chr1	1	12157450	12158350	0.791	gene=*AT1G33520:-764:3p; ID=1113; p=1.562e-009; maxwin=0.929496; maxstart=12157704; maxend=12157756
chr1	1	12164050	12164250	0.689	gene=*AT1G33540:-530:5p; ID=1114; p=7.790e-009; maxwin=0.7306106; maxstart=12164029; maxend=12164078
chr1	1	12180750	12181800	0.954	gene=*AT1G33600:-519:5p; ID=1115; p=1.138e-009; maxwin=1.076424; maxstart=12181432; maxend=12181481
chr1	1	12182000	12182150	0.665	gene=*AT1G33600:-268:3p; ID=1116; p=1.783e-008; maxwin=0.6927356; maxstart=12182092; maxend=12182141
chr1	1	12188850	12189550	0.872	gene=*AT1G33610:-310:5p; ID=1118; p=3.837e-009; maxwin=1.0041112; maxstart=12189089; maxend=12189138
chr1	1	12189700	12189900	0.637	gene=*AT1G33610:-910:5p; ID=1119; p=1.332e-008; maxwin=0.645381333333333; maxstart=12189859; maxend=12189915
chr1	1	12228050	12228500	0.669	gene=*AT1G33730:-165:3p; ID=1123; p=1.420e-008; maxwin=0.6943606; maxstart=12228019; maxend=12228068
chr1	1	12235750	12236250	0.791	gene=*AT1G33750:-456:3p; ID=1126; p=4.986e-009; maxwin=0.879183333333333; maxstart=12236004; maxend=12236053
chr1	1	12237500	12238900	0.895	gene=*AT1G33760:-342:5p; ID=1128; p=6.576e-010; maxwin=1.160986; maxstart=12237714; maxend=12237765
chr1	1	12351700	12351900	0.747	gene=*AT1G33980:-227:5p; ID=1131; p=1.005e-008; maxwin=0.8285478; maxstart=12351700; maxend=12351749
chr1	1	12352000	12352200	0.707	gene=*AT1G33980:-527:5p; ID=1132; p=3.472e-009; maxwin=0.764236; maxstart=12352092; maxend=12352149
chr1	1	12360450	12360600	0.658	gene=*AT1G34010:-644:5p; ID=1133; p=4.972e-009; maxwin=0.670746166666667; maxstart=12360553; maxend=12360604
chr1	1	12371150	12372400	0.917	gene=*AT1G34030:242:5p; ID=1134; p=7.101e-010; maxwin=1.061612; maxstart=12371528; maxend=12371582
chr1	1	12456350	12456700	0.772	gene=*AT1G34200:-839:5p; ID=1139; p=1.496e-009; maxwin=0.8391835; maxstart=12456436; maxend=12456487
chr1	1	12493650	12493750	0.723	gene=*AT1G34270:-822:5p; ID=1141; p=5.280e-009; maxwin=0.7523604; maxstart=12493672; maxend=12493729
chr1	1	12503350	12503700	1.01	gene=*AT1G34300:-141:5p; ID=1142; p=1.345e-010; maxwin=1.26579766666667; maxstart=12503441; maxend=12503490
chr1	1	12511100	12511400	1.083	gene=*AT1G34310:-248:5p; ID=1143; p=5.285e-012; maxwin=1.3269212; maxstart=12511317; maxend=12511366
chr1	1	12516450	12516700	0.725	gene=*AT1G34315:76:5p; ID=1144; p=6.030e-009; maxwin=0.7977978; maxstart=12516536; maxend=12516585
chr1	1	12550550	12550800	0.764	gene=*AT1G34370:-251:5p; ID=1145; p=1.090e-009; maxwin=0.8266728; maxstart=12550638; maxend=12550687
chr1	1	12556100	12556450	1.081	gene=*AT1G34390:-292:5p; ID=1146; p=1.092e-010; maxwin=1.3582356; maxstart=12556263; maxend=12556312
chr1	1	12577750	12578200	1.53	gene=*AT1G34410:-275:5p; ID=1147; p=6.700e-010; maxwin=2.28711; maxstart=12577980; maxend=12578029
chr1	1	12582450	12582650	0.712	gene=*AT1G34418:-149:3p; ID=1148; p=9.392e-009; maxwin=0.7651104; maxstart=12582616; maxend=12582668
chr1	1	12595050	12595350	0.79	gene=*AT1G34460:-112:5p; ID=1149; p=3.108e-009; maxwin=0.8912356; maxstart=12595099; maxend=12595159
chr1	1	12595700	12599450	1.161	gene=*AT1G34460:-2487:5p; ID=1150; p=1.652e-009; maxwin=1.951798; maxstart=12596694; maxend=12596747
chr1	1	12600050	12600400	0.819	gene=*AT1G34460:150:3p; ID=1151; p=1.029e-009; maxwin=0.9277356; maxstart=12600159; maxend=12600221
chr1	1	12763900	12764250	0.799	gene=*AT1G34790:-195:5p; ID=1157; p=1.300e-009; maxwin=0.8940478; maxstart=12764010; maxend=12764063
chr1	1	12851600	12853500	1.091	gene=*AT1G35140:-556:3p; ID=1159; p=1.198e-009; maxwin=1.452465; maxstart=12852697; maxend=12852746
chr1	1	12896600	12897650	1.085	gene=*AT1G35210:-255:5p; ID=1160; p=7.482e-010; maxwin=1.334548; maxstart=12897524; maxend=12897576
chr1	1	12917150	12917450	0.788	gene=*AT1G35230:-173:5p; ID=1162; p=3.287e-009; maxwin=0.891673; maxstart=12917284; maxend=12917333
chr1	1	12930000	12930400	0.951	gene=*AT1G35240:-301:5p; ID=1163; p=4.187e-009; maxwin=1.14407933333333; maxstart=12930152; maxend=12930210
chr1	1	12933100	12933450	0.751	gene=*AT1G35250:-356:3p; ID=1164; p=3.168e-009; maxwin=0.8178606; maxstart=12933239; maxend=12933295
chr1	1	12936100	12936350	0.711	gene=*AT1G35255:-306:5p; ID=1165; p=3.017e-009; maxwin=0.7539228; maxstart=12936212; maxend=12936269
chr1	1	12936550	12937700	0.825	gene=*AT1G35260:-298:3p; ID=1166; p=5.499e-009; maxwin=1.08168416666667; maxstart=12937037; maxend=12937093
chr1	1	12961250	12961600	0.803	gene=*AT1G35320:-993:3p; ID=1167; p=2.069e-009; maxwin=0.8991734; maxstart=12961415; maxend=12961470
chr1	1	12966000	12966100	0.672	gene=*AT1G35330:-41:3p; ID=1168; p=1.579e-008; maxwin=0.692048; maxstart=12966093; maxend=12966147
chr1	1	13035050	13036000	0.98	gene=*AT1G35440:-253:3p; ID=1171; p=1.554e-010; maxwin=1.13303666666667; maxstart=13035306; maxend=13035364
chr1	1	13071650	13071950	0.788	gene=*AT1G35510:-657:5p; ID=1175; p=3.108e-009; maxwin=0.8877356; maxstart=13071810; maxend=13071868
chr1	1	13085350	13085650	1.1	gene=*AT1G35520:-308:5p; ID=1176; p=2.343e-009; maxwin=1.4036096; maxstart=13085522; maxend=13085571
chr1	1	13108750	13109100	1.392	gene=*AT1G35540:-313:5p; ID=1178; p=1.011e-014; maxwin=1.85511; maxstart=13108889; maxend=13108938
chr1	1	13115950	13116350	0.996	gene=*AT1G35560:-346:3p; ID=1179; p=4.117e-010; maxwin=1.213424; maxstart=13116217; maxend=13116267
chr1	1	13116700	13117750	0.86	gene=*AT1G35560:12:5p; ID=1180; p=2.081e-009; maxwin=1.1271086; maxstart=13117207; maxend=13117260
chr1	1	13125050	13125200	0.876	gene=*AT1G35580:-117:5p; ID=1181; p=7.019e-011; maxwin=0.9675478; maxstart=13125131; maxend=13125180
chr1	1	13230900	13231300	0.787	gene=*AT1G35730:92:5p; ID=1185; p=2.770e-009; maxwin=0.8507354; maxstart=13231139; maxend=13231188
chr1	1	13255500	13255650	0.661	gene=*AT1G35750:-965:3p; ID=1187; p=1.193e-008; maxwin=0.6836106; maxstart=13255481; maxend=13255533
chr1	1	13255900	13257300	1.075	gene=*AT1G35750:-182:5p; ID=1189; p=6.121e-010; maxwin=1.40647333333333; maxstart=13256801; maxend=13256857
chr1	1	13321900	13323800	2.224	gene=*AT1G35830:-424:3p; ID=1194; p=6.172e-012; maxwin=2.95923833333333; maxstart=13323248; maxend=13323297
chr1	1	13366050	13366200	0.688	gene=*AT1G35910:-147:5p; ID=1195; p=1.053e-008; maxwin=0.716548; maxstart=13366199; maxend=13366250
chr1	1	13455850	13456950	1.049	gene=*AT1G36060:-692:3p; ID=1197; p=3.338e-009; maxwin=1.559736; maxstart=13456726; maxend=13456775
chr1	1	13457300	13457700	1.022	gene=*AT1G36060:-43:5p; ID=1198; p=4.201e-009; maxwin=1.2952992; maxstart=13457456; maxend=13457515
chr1	1	13701950	13702150	0.727	gene=*AT1G36380:-24:5p; ID=1202; p=1.265e-009; maxwin=0.779911833333333; maxstart=13702107; maxend=13702167
chr1	1	14006650	14007000	0.781	gene=*AT1G36940:-481:5p; ID=1206; p=7.972e-010; maxwin=0.8769858; maxstart=14006828; maxend=14006877
chr1	1	14032050	14032350	0.774	gene=*AT1G36990:-741:5p; ID=1207; p=5.893e-009; maxwin=0.8745482; maxstart=14032160; maxend=14032212
chr1	1	14160900	14161700	0.895	gene=*AT1G37130:-332:5p; ID=1210; p=2.216e-009; maxwin=1.0337978; maxstart=14161291; maxend=14161340
chr1	1	14172300	14174950	1.429	gene=*AT1G37140:-833:3p; ID=1211; p=1.820e-010; maxwin=1.935546; maxstart=14173076; maxend=14173134
chr1	1	15985550	15985900	0.89	gene=*AT1G42560:-43:5p; ID=1341; p=4.879e-009; maxwin=1.1640482; maxstart=15985674; maxend=15985723
chr1	1	16481200	16481550	0.777	gene=*AT1G43690:-688:5p; ID=1355; p=1.552e-009; maxwin=0.8516732; maxstart=16481275; maxend=16481331
chr1	1	16580150	16580350	0.743	gene=*AT1G43800:-200:5p; ID=1360; p=2.803e-009; maxwin=0.8076732; maxstart=16580236; maxend=16580292
chr1	1	16619500	16619650	0.896	gene=*AT1G43850:-6:5p; ID=1361; p=4.484e-014; maxwin=0.93741275; maxstart=16619550; maxend=16619608
chr1	1	16623200	16623300	0.687	gene=*AT1G43850:-1239:3p; ID=1362; p=2.713e-009; maxwin=0.718506166666667; maxstart=16623242; maxend=16623298
chr1	1	16675850	16676300	1.419	gene=*AT1G43950:-317:5p; ID=1364; p=1.016e-009; maxwin=2.093736; maxstart=16676025; maxend=16676074
chr1	1	16756350	16757200	0.934	gene=*AT1G44080:-391:3p; ID=1367; p=2.198e-009; maxwin=1.116165; maxstart=16756767; maxend=16756820
chr1	1	16757400	16758450	1.56	gene=*AT1G44080:-185:5p; ID=1368; p=1.893e-010; maxwin=2.18686; maxstart=16758087; maxend=16758143
chr1	1	16812400	16812900	0.788	gene=*AT1G44180:-203:5p; ID=1371; p=7.752e-010; maxwin=0.8486625; maxstart=16812554; maxend=16812607
chr1	1	16813550	16817300	1.079	gene=*AT1G44191:669:3p; ID=1372; p=8.252e-010; maxwin=1.440484; maxstart=16813984; maxend=16814037
chr1	1	16833200	16833550	0.774	gene=*AT1G44318:81:5p; ID=1377; p=1.651e-009; maxwin=0.832777333333333; maxstart=16833521; maxend=16833574
chr1	1	16834200	16834450	0.663	gene=*AT1G44318:-869:5p; ID=1378; p=2.022e-008; maxwin=0.6834854; maxstart=16834346; maxend=16834395
chr1	1	16837100	16837650	0.746	gene=*AT1G44350:-725:3p; ID=1380; p=5.779e-009; maxwin=0.885048; maxstart=16837540; maxend=16837591
chr1	1	16838200	16838800	0.764	gene=*AT1G44350:-1850:3p; ID=1381; p=6.723e-010; maxwin=0.8231732; maxstart=16838641; maxend=16838690
chr1	1	16840200	16841050	0.801	gene=*AT1G44350:-101:5p; ID=1382; p=8.067e-010; maxwin=0.893558666666667; maxstart=16840349; maxend=16840398
chr1	1	16850450	16850600	0.747	gene=*AT1G44414:-1:3p; ID=1384; p=8.787e-010; maxwin=0.8020482; maxstart=16850593; maxend=16850648
chr1	1	16854750	16855150	0.817	gene=*AT1G44478:-169:3p; ID=1385; p=5.411e-009; maxwin=0.921369; maxstart=16854890; maxend=16854944
chr1	1	16878600	16878800	0.754	gene=*AT1G44608:2:5p; ID=1387; p=7.710e-010; maxwin=0.8094858; maxstart=16878693; maxend=16878751
chr1	1	16889900	16891400	1.351	gene=*AT1G44740:-806:5p; ID=1388; p=1.030e-009; maxwin=2.109424; maxstart=16890885; maxend=16890935
chr1	1	16926350	16926950	0.997	gene=*AT1G44810:-611:3p; ID=1391; p=5.462e-011; maxwin=1.098002; maxstart=16926425; maxend=16926486
chr1	1	16928900	16929100	0.7	gene=*AT1G44820:-236:5p; ID=1392; p=1.754e-008; maxwin=0.792347833333333; maxstart=16928951; maxend=16929009
chr1	1	16936100	16936400	0.86	gene=*AT1G44830:-18:5p; ID=1393; p=1.381e-010; maxwin=0.9675662; maxstart=16936269; maxend=16936332
chr1	1	16965850	16966050	0.647	gene=*AT1G44890:-366:5p; ID=1394; p=9.802e-009; maxwin=0.665889333333333; maxstart=16966006; maxend=16966056
chr1	1	17010000	17010300	0.838	gene=*AT1G44990:-98:5p; ID=1396; p=6.355e-009; maxwin=1.0142546; maxstart=17010170; maxend=17010220
chr1	1	17077650	17079050	1.072	gene=*AT1G45145:-420:5p; ID=1398; p=1.674e-009; maxwin=1.43163; maxstart=17078300; maxend=17078355
chr1	1	17092950	17093100	0.762	gene=*AT1G45160:40:5p; ID=1399; p=2.517e-010; maxwin=0.8194416; maxstart=17092985; maxend=17093040
chr1	1	17093550	17093800	0.776	gene=*AT1G45165:-103:3p; ID=1400; p=2.552e-009; maxwin=0.855785166666667; maxstart=17093700; maxend=17093749
chr1	1	17101200	17101350	0.678	gene=*AT1G45180:-344:5p; ID=1401; p=1.238e-008; maxwin=0.712754; maxstart=17101237; maxend=17101292
chr1	1	17120900	17121050	0.675	gene=*AT1G45191:-623:3p; ID=1402; p=4.360e-009; maxwin=0.703129; maxstart=17121008; maxend=17121066
chr1	1	17130800	17131000	0.71	gene=*AT1G45201:-191:3p; ID=1403; p=1.417e-009; maxwin=0.730629; maxstart=17130844; maxend=17130893
chr1	1	17135900	17136150	0.759	gene=*AT1G45207:37:5p; ID=1404; p=2.133e-009; maxwin=0.8198792; maxstart=17136072; maxend=17136124
chr1	1	17194950	17195150	0.696	gene=*AT1G45688:-548:3p; ID=1405; p=1.477e-009; maxwin=0.734587666666667; maxstart=17195104; maxend=17195153
chr1	1	17227050	17228500	0.918	gene=*AT1G46264:-493:5p; ID=1407; p=2.786e-009; maxwin=1.0275032; maxstart=17228292; maxend=17228350
chr1	1	17234550	17235600	0.783	gene=*AT1G46408:-300:5p; ID=1409; p=1.638e-009; maxwin=0.8602125; maxstart=17235051; maxend=17235102
chr1	1	17239600	17239800	0.7	gene=*AT1G46480:-433:3p; ID=1412; p=8.310e-009; maxwin=0.7407542; maxstart=17239796; maxend=17239847
chr1	1	17240250	17240400	0.666	gene=*AT1G46480:-168:5p; ID=1413; p=9.602e-009; maxwin=0.6955664; maxstart=17240291; maxend=17240340
chr1	1	17255550	17255800	0.69	gene=*AT1G46554:-283:5p; ID=1414; p=7.485e-009; maxwin=0.7241292; maxstart=17255661; maxend=17255714
chr1	1	17272650	17274050	0.887	gene=*AT1G46840:-725:5p; ID=1415; p=5.500e-010; maxwin=1.00057666666667; maxstart=17273460; maxend=17273512
chr1	1	17300350	17300600	0.715	gene=*AT1G47200:-4:3p; ID=1422; p=2.989e-009; maxwin=0.7631292; maxstart=17300573; maxend=17300624
chr1	1	17313500	17313750	0.83	gene=*AT1G47240:-212:5p; ID=1424; p=6.170e-009; maxwin=0.962035833333333; maxstart=17313655; maxend=17313704
chr1	1	17361500	17361650	0.657	gene=*AT1G47350:-688:3p; ID=1428; p=2.230e-008; maxwin=0.6803166; maxstart=17361590; maxend=17361652
chr1	1	17368050	17371450	0.905	gene=*AT1G47370:-1393:5p; ID=1429; p=1.162e-009; maxwin=1.43094; maxstart=17370468; maxend=17370517
chr1	1	17380950	17383050	1.125	gene=*AT1G47390:-16:5p; ID=1430; p=1.188e-010; maxwin=1.58369; maxstart=17381529; maxend=17381579
chr1	1	17385400	17385650	0.706	gene=*AT1G47395:-51:5p; ID=1431; p=5.961e-009; maxwin=0.728702166666667; maxstart=17385498; maxend=17385555
chr1	1	17398800	17399750	0.896	gene=*AT1G47420:-420:5p; ID=1434; p=3.742e-010; maxwin=1.1485674; maxstart=17399569; maxend=17399618
chr1	1	17426850	17427450	1.248	gene=*AT1G47490:-41:5p; ID=1435; p=1.854e-011; maxwin=1.53260833333333; maxstart=17427047; maxend=17427096
chr1	1	17434900	17435400	0.897	gene=*AT1G47500:-192:5p; ID=1436; p=5.485e-009; maxwin=1.0803768; maxstart=17435109; maxend=17435158
chr1	1	17496050	17496200	0.667	gene=*AT1G47600:-1074:3p; ID=1441; p=8.432e-009; maxwin=0.7027542; maxstart=17496162; maxend=17496224
chr1	1	17499450	17499700	0.655	gene=*AT1G47603:-296:3p; ID=1443; p=1.559e-008; maxwin=0.669222833333333; maxstart=17499488; maxend=17499537
chr1	1	17500100	17500500	0.73	gene=*AT1G47603:-250:5p; ID=1444; p=2.438e-009; maxwin=0.783754; maxstart=17500368; maxend=17500427
chr1	1	17507350	17508450	0.926	gene=*AT1G47610:-504:3p; ID=1446; p=2.057e-009; maxwin=1.111128; maxstart=17508192; maxend=17508241
chr1	1	17527900	17528000	0.677	gene=*AT1G47655:-145:5p; ID=1447; p=1.800e-008; maxwin=0.7272542; maxstart=17527885; maxend=17527934
chr1	1	17560750	17560850	0.703	gene=*AT1G47710:-151:5p; ID=1448; p=1.523e-009; maxwin=0.7526292; maxstart=17560736; maxend=17560785
chr1	1	17566400	17567650	1.061	gene=*AT1G47730:-521:5p; ID=1449; p=2.246e-010; maxwin=1.286814; maxstart=17566738; maxend=17566801
chr1	1	17568950	17569150	0.735	gene=*AT1G47740:-99:5p; ID=1450; p=1.289e-009; maxwin=0.789691666666667; maxstart=17569052; maxend=17569101
chr1	1	17606000	17606250	0.722	gene=*AT1G47810:-181:5p; ID=1453; p=3.642e-009; maxwin=0.774899833333333; maxstart=17606049; maxend=17606106
chr1	1	17637000	17637300	0.824	gene=*AT1G47870:78:5p; ID=1455; p=1.369e-009; maxwin=0.922191166666667; maxstart=17637196; maxend=17637245
chr1	1	17687050	17687300	0.727	gene=*AT1G47960:-123:5p; ID=1457; p=1.553e-008; maxwin=0.823701833333333; maxstart=17687149; maxend=17687218
chr1	1	17691100	17691450	1.152	gene=*AT1G47970:-337:5p; ID=1458; p=6.063e-009; maxwin=1.499316; maxstart=17691185; maxend=17691235
chr1	1	17695450	17696100	1.009	gene=*AT1G47980:-272:3p; ID=1459; p=1.325e-010; maxwin=1.16744; maxstart=17695916; maxend=17695965
chr1	1	17696400	17696800	0.805	gene=*AT1G47980:-936:5p; ID=1460; p=8.272e-010; maxwin=0.9373782; maxstart=17696576; maxend=17696633
chr1	1	17697000	17698100	0.847	gene=*AT1G47980:14:5p; ID=1461; p=2.543e-009; maxwin=1.076816; maxstart=17697284; maxend=17697334
chr1	1	17704350	17704450	0.719	gene=*AT1G47990:-103:3p; ID=1464; p=1.481e-008; maxwin=0.7475042; maxstart=17704319; maxend=17704368
chr1	1	17722700	17722850	0.717	gene=*AT1G48030:-35:5p; ID=1466; p=1.247e-008; maxwin=0.7961286; maxstart=17722735; maxend=17722784
chr1	1	17770500	17770700	0.67	gene=*AT1G48100:-57:5p; ID=1467; p=7.672e-009; maxwin=0.706827; maxstart=17770496; maxend=17770552
chr1	1	17784450	17784700	0.735	gene=*AT1G48130:-404:5p; ID=1470; p=3.458e-009; maxwin=0.792629; maxstart=17784528; maxend=17784577
chr1	1	17833850	17833950	0.71	gene=*AT1G48270:-188:5p; ID=1472; p=7.084e-009; maxwin=0.754004; maxstart=17833918; maxend=17833967
chr1	1	17886450	17886750	0.867	gene=*AT1G48400:-796:3p; ID=1475; p=1.158e-009; maxwin=1.0261916; maxstart=17886576; maxend=17886650
chr1	1	17895200	17896150	0.914	gene=*AT1G48410:-579:5p; ID=1476; p=1.253e-009; maxwin=1.2273772; maxstart=17895321; maxend=17895370
chr1	1	17947600	17947950	0.685	gene=*AT1G48530:-208:5p; ID=1477; p=1.012e-008; maxwin=0.7253792; maxstart=17947798; maxend=17947847
chr1	1	17967150	17967250	0.627	gene=*AT1G48590:-895:3p; ID=1479; p=2.000e-008; maxwin=0.632295666666667; maxstart=17967202; maxend=17967254
chr1	1	17978800	17979100	1.06	gene=*AT1G48620:-1107:5p; ID=1482; p=3.197e-011; maxwin=1.259588; maxstart=17978894; maxend=17978943
chr1	1	17979300	17980200	0.899	gene=*AT1G48620:-307:5p; ID=1483; p=2.785e-009; maxwin=1.139632; maxstart=17979829; maxend=17979878
chr1	1	18024800	18026050	1.3	gene=*AT1G48730:-520:5p; ID=1484; p=3.867e-010; maxwin=1.783814; maxstart=18025617; maxend=18025667
chr1	1	18029850	18031750	0.982	gene=*AT1G48742:123:5p; ID=1485; p=3.209e-009; maxwin=1.431942; maxstart=18030782; maxend=18030838
chr1	1	18034400	18035150	0.921	gene=*AT1G48745:-332:3p; ID=1486; p=1.121e-009; maxwin=1.091629; maxstart=18034576; maxend=18034625
chr1	1	18090700	18090850	0.721	gene=*AT1G48900:-772:5p; ID=1490; p=1.643e-008; maxwin=0.7680666; maxstart=18090834; maxend=18090891
chr1	1	18101450	18101850	0.876	gene=*AT1G48920:113:5p; ID=1492; p=3.191e-009; maxwin=1.0657558; maxstart=18101587; maxend=18101642
chr1	1	18124900	18125750	0.814	gene=*AT1G48990:-223:5p; ID=1494; p=1.538e-009; maxwin=0.931670166666667; maxstart=18125089; maxend=18125138
chr1	1	18127500	18127850	0.761	gene=*AT1G49000:-158:5p; ID=1495; p=4.802e-009; maxwin=0.815679666666667; maxstart=18127760; maxend=18127813
chr1	1	18141950	18142300	0.743	gene=*AT1G49032:-189:5p; ID=1497; p=2.385e-009; maxwin=0.8040444; maxstart=18142059; maxend=18142119
chr1	1	18194000	18197300	1.254	gene=*AT1G49190:-640:5p; ID=1502; p=4.881e-011; maxwin=1.65963833333333; maxstart=18195641; maxend=18195690
chr1	1	18233500	18233900	0.742	gene=*AT1G49270:-195:5p; ID=1504; p=1.416e-009; maxwin=0.7995446; maxstart=18233821; maxend=18233870
chr1	1	18237100	18237450	0.695	gene=*AT1G49290:-17:5p; ID=1506; p=1.046e-008; maxwin=0.7159196; maxstart=18237121; maxend=18237172
chr1	1	18241450	18242350	0.831	gene=*AT1G49310:-135:5p; ID=1507; p=1.270e-009; maxwin=0.9752954; maxstart=18241756; maxend=18241815
chr1	1	18253500	18254900	1.012	gene=*AT1G49330:-489:5p; ID=1510; p=3.841e-011; maxwin=1.276734; maxstart=18253764; maxend=18253813
chr1	1	18272700	18272850	0.657	gene=*AT1G49360:-341:5p; ID=1511; p=1.668e-008; maxwin=0.6851698; maxstart=18272811; maxend=18272869
chr1	1	18308950	18311100	1.23	gene=*AT1G49450:-816:5p; ID=1512; p=3.945e-010; maxwin=1.884358; maxstart=18309461; maxend=18309510
chr1	1	18314150	18315100	0.754	gene=*AT1G49470:-463:5p; ID=1513; p=2.853e-009; maxwin=0.876857; maxstart=18314270; maxend=18314321
chr1	1	18321350	18322750	0.933	gene=*AT1G49490:-819:3p; ID=1514; p=9.250e-011; maxwin=1.092794; maxstart=18321873; maxend=18321922
chr1	1	18325550	18326150	0.82	gene=*AT1G49500:-102:5p; ID=1515; p=2.036e-009; maxwin=1.0637328; maxstart=18325723; maxend=18325772
chr1	1	18355000	18355400	0.992	gene=*AT1G49580:-74:5p; ID=1517; p=2.349e-009; maxwin=1.2990424; maxstart=18355113; maxend=18355162
chr1	1	18363350	18363950	0.917	gene=*AT1G49600:-168:5p; ID=1518; p=3.721e-009; maxwin=1.1421702; maxstart=18363517; maxend=18363566
chr1	1	18383350	18383450	0.684	gene=*AT1G49660:-67:5p; ID=1519; p=2.241e-008; maxwin=0.684857; maxstart=18383388; maxend=18383448
chr1	1	18415950	18416500	1.237	gene=*AT1G49750:-244:5p; ID=1520; p=2.197e-011; maxwin=1.746796; maxstart=18416162; maxend=18416211
chr1	1	18420450	18420650	0.738	gene=*AT1G49760:-402:5p; ID=1521; p=2.765e-009; maxwin=0.8184202; maxstart=18420503; maxend=18420552
chr1	1	18432850	18433050	0.697	gene=*AT1G49780:-376:3p; ID=1522; p=3.409e-009; maxwin=0.746982166666667; maxstart=18432898; maxend=18432947
chr1	1	18433300	18433950	0.885	gene=*AT1G49780:-362:5p; ID=1523; p=4.442e-010; maxwin=1.044108; maxstart=18433613; maxend=18433662
chr1	1	18473800	18474400	1.015	gene=*AT1G49890:-357:5p; ID=1524; p=3.360e-009; maxwin=1.23948333333333; maxstart=18474367; maxend=18474419
chr1	1	18495550	18495850	1.094	gene=*AT1G49952:91:3p; ID=1526; p=1.113e-011; maxwin=1.3521064; maxstart=18495619; maxend=18495691
chr1	1	18675600	18675950	1.094	gene=*AT1G50410:56:5p; ID=1530; p=2.248e-012; maxwin=1.431731; maxstart=18675725; maxend=18675775
chr1	1	18693950	18694050	0.679	gene=*AT1G50450:-39:5p; ID=1531; p=7.713e-009; maxwin=0.7469188; maxstart=18694010; maxend=18694059
chr1	1	18697200	18697450	0.792	gene=*AT1G50460:27:5p; ID=1533; p=7.952e-009; maxwin=0.8910458; maxstart=18697260; maxend=18697320
chr1	1	18697550	18697800	0.756	gene=*AT1G50460:-323:5p; ID=1534; p=1.813e-009; maxwin=0.822450666666667; maxstart=18697645; maxend=18697701
chr1	1	18761450	18761950	0.711	gene=*AT1G50640:-401:5p; ID=1537; p=3.396e-009; maxwin=0.762482; maxstart=18761569; maxend=18761618
chr1	1	18783550	18783650	0.679	gene=*AT1G50690:-326:5p; ID=1538; p=2.854e-008; maxwin=0.686357; maxstart=18783581; maxend=18783631
chr1	1	18783750	18783900	0.648	gene=*AT1G50690:-447:3p; ID=1539; p=7.387e-009; maxwin=0.658128; maxstart=18783691; maxend=18783750
chr1	1	18864300	18865350	0.958	gene=*AT1G50880:-320:5p; ID=1542; p=3.400e-009; maxwin=1.16687833333333; maxstart=18864543; maxend=18864606
chr1	1	18890150	18890400	0.706	gene=*AT1G50954:-21:5p; ID=1543; p=1.165e-008; maxwin=0.7687944; maxstart=18890284; maxend=18890337
chr1	1	18892950	18894000	1.269	gene=*AT1G50960:-258:5p; ID=1545; p=1.481e-011; maxwin=1.64092; maxstart=18893485; maxend=18893538
chr1	1	18894250	18894500	0.813	gene=*AT1G50960:-1012:3p; ID=1546; p=1.206e-009; maxwin=0.936919; maxstart=18894475; maxend=18894530
chr1	1	18906600	18906750	0.682	gene=*AT1G50990:-77:5p; ID=1547; p=1.374e-008; maxwin=0.7237946; maxstart=18906640; maxend=18906689
chr1	1	18937050	18937200	0.74	gene=*AT1G51090:-493:3p; ID=1549; p=4.542e-009; maxwin=0.7857318; maxstart=18937121; maxend=18937170
chr1	1	18952600	18952900	0.84	gene=*AT1G51150:-208:5p; ID=1551; p=2.652e-010; maxwin=0.9642928; maxstart=18952871; maxend=18952920
chr1	1	18957800	18958100	0.818	gene=*AT1G51170:-610:5p; ID=1552; p=3.276e-010; maxwin=0.9195438; maxstart=18957876; maxend=18957927
chr1	1	18980050	18982400	1.18	gene=*AT1G51190:-273:5p; ID=1557; p=2.308e-009; maxwin=1.907544; maxstart=18980274; maxend=18980335
chr1	1	18983150	18983900	0.855	gene=*AT1G51190:-761:3p; ID=1559; p=3.091e-009; maxwin=1.076168; maxstart=18983588; maxend=18983651
chr1	1	18988300	18988550	0.713	gene=*AT1G51200:-323:5p; ID=1560; p=7.252e-009; maxwin=0.750055; maxstart=18988449; maxend=18988504
chr1	1	18989800	18990050	0.733	gene=*AT1G51200:-311:3p; ID=1561; p=1.775e-008; maxwin=0.8399196; maxstart=18989879; maxend=18989931
chr1	1	18992450	18992550	0.668	gene=*AT1G51210:-278:3p; ID=1562; p=1.973e-008; maxwin=0.6843572; maxstart=18992465; maxend=18992514
chr1	1	18995750	18996100	0.917	gene=*AT1G51220:108:5p; ID=1563; p=1.461e-009; maxwin=1.0862334; maxstart=18995823; maxend=18995892
chr1	1	19011400	19012450	0.837	gene=*AT1G51270:-269:5p; ID=1565; p=2.217e-009; maxwin=0.9847334; maxstart=19012085; maxend=19012140
chr1	1	19012700	19012950	0.619	gene=*AT1G51270:-1169:5p; ID=1566; p=3.226e-008; maxwin=0.641773833333333; maxstart=19012690; maxend=19012748
chr1	1	19013050	19013500	0.682	gene=*AT1G51270:-1104:3p; ID=1567; p=9.680e-009; maxwin=0.7042322; maxstart=19013130; maxend=19013179
chr1	1	19032650	19033550	0.927	gene=*AT1G51330:-412:5p; ID=1569; p=8.700e-010; maxwin=1.10177333333333; maxstart=19033095; maxend=19033144
chr1	1	19039550	19039750	0.716	gene=*AT1G51350:-227:5p; ID=1570; p=1.139e-008; maxwin=0.784545; maxstart=19039730; maxend=19039779
chr1	1	19044950	19046000	0.896	gene=*AT1G51355:-339:3p; ID=1571; p=6.188e-010; maxwin=1.091608; maxstart=19045954; maxend=19046013
chr1	1	19084700	19085100	0.722	gene=*AT1G51460:-201:5p; ID=1573; p=7.890e-009; maxwin=0.7599194; maxstart=19084733; maxend=19084789
chr1	1	19094050	19094150	0.671	gene=*AT1G51470:18:3p; ID=1574; p=2.065e-008; maxwin=0.6804196; maxstart=19094099; maxend=19094156
chr1	1	19164950	19165350	1.002	gene=*AT1G51680:-70:5p; ID=1575; p=4.212e-010; maxwin=1.18276533333333; maxstart=19165095; maxend=19165156
chr1	1	19178350	19178500	0.658	gene=*AT1G51700:-432:3p; ID=1576; p=1.988e-008; maxwin=0.679357; maxstart=19178394; maxend=19178443
chr1	1	19195150	19195350	0.756	gene=*AT1G51745:-59:5p; ID=1577; p=2.748e-009; maxwin=0.8284818; maxstart=19195345; maxend=19195396
chr1	1	19203550	19203650	0.651	gene=*AT1G51760:-512:5p; ID=1578; p=6.325e-009; maxwin=0.658127666666667; maxstart=19203597; maxend=19203653
chr1	1	19270200	19270400	0.685	gene=*AT1G51870:-370:5p; ID=1581; p=5.715e-009; maxwin=0.704898833333333; maxstart=19270355; maxend=19270404
chr1	1	19283900	19284300	0.746	gene=*AT1G51900:-547:3p; ID=1583; p=5.709e-009; maxwin=0.8027322; maxstart=19284164; maxend=19284215
chr1	1	19284450	19284800	0.655	gene=*AT1G51900:-1072:3p; ID=1584; p=2.082e-008; maxwin=0.6971694; maxstart=19284714; maxend=19284765
chr1	1	19285850	19286100	0.668	gene=*AT1G51900:-589:5p; ID=1585; p=1.611e-008; maxwin=0.673909333333333; maxstart=19286004; maxend=19286054
chr1	1	19286400	19286600	0.661	gene=*AT1G51900:-64:5p; ID=1586; p=6.505e-009; maxwin=0.684898833333333; maxstart=19286554; maxend=19286612
chr1	1	19298650	19298850	0.724	gene=*AT1G51930:-155:5p; ID=1588; p=2.446e-009; maxwin=0.7674196; maxstart=19298793; maxend=19298842
chr1	1	19387500	19387650	0.649	gene=*AT1G52100:-784:3p; ID=1593; p=9.776e-009; maxwin=0.666231666666667; maxstart=19387603; maxend=19387652
chr1	1	19399850	19400150	0.701	gene=*AT1G52120:-250:3p; ID=1595; p=5.145e-009; maxwin=0.752294; maxstart=19399888; maxend=19399937
chr1	1	19400500	19401200	0.767	gene=*AT1G52120:-1063:5p; ID=1596; p=3.164e-009; maxwin=0.8735436; maxstart=19400988; maxend=19401045
chr1	1	19404500	19405300	0.753	gene=*AT1G52130:-612:3p; ID=1599; p=2.378e-009; maxwin=0.845242; maxstart=19404707; maxend=19404756
chr1	1	19411300	19412200	0.808	gene=*AT1G52140:-173:5p; ID=1602; p=2.618e-009; maxwin=0.95942; maxstart=19411659; maxend=19411708
chr1	1	19417600	19418150	0.809	gene=*AT1G52150:-472:5p; ID=1603; p=4.966e-009; maxwin=0.9842952; maxstart=19417931; maxend=19417986
chr1	1	19458800	19459050	0.703	gene=*AT1G52230:-412:3p; ID=1607; p=5.070e-009; maxwin=0.7477314; maxstart=19458833; maxend=19458893
chr1	1	19488500	19488850	0.814	gene=*AT1G52320:-651:5p; ID=1608; p=8.015e-010; maxwin=0.9536684; maxstart=19488561; maxend=19488618
chr1	1	19518850	19519200	0.813	gene=*AT1G52400:-205:5p; ID=1610; p=8.862e-010; maxwin=0.888106666666667; maxstart=19518942; maxend=19518991
chr1	1	19562400	19563200	0.88	gene=*AT1G52490:-168:5p; ID=1612; p=3.238e-009; maxwin=1.0552344; maxstart=19563080; maxend=19563136
chr1	1	19563700	19563800	0.699	gene=*AT1G52500:-98:5p; ID=1613; p=1.837e-009; maxwin=0.723919; maxstart=19563795; maxend=19563844
chr1	1	19622150	19622500	0.797	gene=*AT1G52680:-364:5p; ID=1615; p=4.480e-009; maxwin=0.8922314; maxstart=19622128; maxend=19622177
chr1	1	19622850	19624450	0.915	gene=*AT1G52690:-237:5p; ID=1616; p=2.739e-009; maxwin=1.257794; maxstart=19623906; maxend=19623955
chr1	1	19667700	19669000	0.909	gene=*AT1G52800:-638:5p; ID=1621; p=1.975e-010; maxwin=1.0237308; maxstart=19667809; maxend=19667858
chr1	1	19676500	19676900	0.767	gene=*AT1G52830:-536:3p; ID=1622; p=1.563e-009; maxwin=0.8297942; maxstart=19676606; maxend=19676665
chr1	1	19693300	19693400	0.634	gene=*AT1G52880:-725:3p; ID=1623; p=1.541e-008; maxwin=0.642689833333333; maxstart=19693354; maxend=19693419
chr1	1	19693650	19693750	0.671	gene=*AT1G52880:-510:5p; ID=1624; p=1.753e-008; maxwin=0.6980438; maxstart=19693739; maxend=19693794
chr1	1	19700350	19701750	1.097	gene=*AT1G52890:-378:3p; ID=1625; p=2.263e-010; maxwin=1.446358; maxstart=19701264; maxend=19701319
chr1	1	19702000	19702200	0.719	gene=*AT1G52890:-50:5p; ID=1626; p=5.832e-009; maxwin=0.7861692; maxstart=19702034; maxend=19702083
chr1	1	19706150	19706750	1.122	gene=*AT1G52900:-134:5p; ID=1627; p=3.472e-010; maxwin=1.360168; maxstart=19706410; maxend=19706461
chr1	1	19746250	19747250	0.986	gene=*AT1G52990:-367:5p; ID=1628; p=4.288e-009; maxwin=1.385732; maxstart=19747059; maxend=19747112
chr1	1	19755800	19755900	0.688	gene=*AT1G53020:-810:3p; ID=1630; p=1.948e-008; maxwin=0.6983564; maxstart=19755828; maxend=19755877
chr1	1	19756400	19756700	0.85	gene=*AT1G53020:-1510:3p; ID=1632; p=4.342e-010; maxwin=0.934251666666667; maxstart=19756598; maxend=19756650
chr1	1	19784900	19785900	0.959	gene=*AT1G53080:-364:5p; ID=1633; p=1.496e-009; maxwin=1.130546; maxstart=19785473; maxend=19785528
chr1	1	19825300	19825400	0.707	gene=*AT1G53170:-345:3p; ID=1636; p=8.711e-009; maxwin=0.7213564; maxstart=19825328; maxend=19825377
chr1	1	19840800	19841000	0.964	gene=*AT1G53190:-122:5p; ID=1638; p=1.436e-011; maxwin=1.102794; maxstart=19840833; maxend=19840882
chr1	1	19860900	19861100	0.751	gene=*AT1G53250:19:5p; ID=1639; p=1.039e-009; maxwin=0.8064405; maxstart=19860996; maxend=19861045
chr1	1	19899100	19899250	0.69	gene=*AT1G53325:-226:5p; ID=1643; p=4.175e-009; maxwin=0.70144; maxstart=19899140; maxend=19899195
chr1	1	19906150	19906700	0.885	gene=*AT1G53345:-262:5p; ID=1644; p=8.303e-011; maxwin=0.9931676; maxstart=19906319; maxend=19906368
chr1	1	19910850	19912450	1.664	gene=*AT1G53360:-465:5p; ID=1645; p=7.840e-010; maxwin=2.213106; maxstart=19911214; maxend=19911263
chr1	1	19920050	19920300	0.824	gene=*AT1G53380:-10:5p; ID=1647; p=1.014e-010; maxwin=0.9194814; maxstart=19920133; maxend=19920186
chr1	1	19984400	19984750	0.825	gene=*AT1G53540:-202:3p; ID=1648; p=9.657e-010; maxwin=0.9362318; maxstart=19984478; maxend=19984527
chr1	1	20008250	20008850	1.112	gene=*AT1G53600:-913:3p; ID=1649; p=6.017e-012; maxwin=1.277065; maxstart=20008386; maxend=20008445
chr1	1	20012550	20012900	0.986	gene=*AT1G53610:-61:3p; ID=1650; p=1.307e-010; maxwin=1.2492928; maxstart=20012676; maxend=20012725
chr1	1	20015000	20015550	1.087	gene=*AT1G53620:-178:3p; ID=1652; p=4.223e-009; maxwin=1.327354; maxstart=20015371; maxend=20015420
chr1	1	20018100	20018550	1.103	gene=*AT1G53625:-247:3p; ID=1653; p=6.264e-010; maxwin=1.357108; maxstart=20018253; maxend=20018302
chr1	1	20024450	20024800	0.932	gene=*AT1G53640:-72:3p; ID=1654; p=1.054e-010; maxwin=1.055451; maxstart=20024641; maxend=20024691
chr1	1	20026500	20027550	1.08	gene=*AT1G53640:-2104:5p; ID=1655; p=1.388e-009; maxwin=1.445106; maxstart=20027122; maxend=20027180
chr1	1	20027900	20028150	0.69	gene=*AT1G53640:-1104:5p; ID=1656; p=1.188e-008; maxwin=0.741908666666667; maxstart=20028058; maxend=20028109
chr1	1	20028550	20028700	0.721	gene=*AT1G53640:-504:5p; ID=1657; p=7.728e-010; maxwin=0.746919; maxstart=20028553; maxend=20028602
chr1	1	20031250	20031450	0.734	gene=*AT1G53645:-953:5p; ID=1658; p=1.401e-009; maxwin=0.768106166666667; maxstart=20031303; maxend=20031352
chr1	1	20036800	20037350	1.077	gene=*AT1G53660:-125:5p; ID=1659; p=1.205e-010; maxwin=1.348608; maxstart=20037057; maxend=20037106
chr1	1	20051250	20052800	1.121	gene=*AT1G53700:229:5p; ID=1662; p=6.410e-010; maxwin=1.59442; maxstart=20052341; maxend=20052390
chr1	1	20053050	20053600	0.857	gene=*AT1G53700:-458:3p; ID=1663; p=1.027e-009; maxwin=1.0175452; maxstart=20053332; maxend=20053381
chr1	1	20101900	20104050	1.337	gene=*AT1G53830:-785:5p; ID=1665; p=1.543e-011; maxwin=1.658358; maxstart=20102620; maxend=20102669
chr1	1	20104350	20104600	0.699	gene=*AT1G53830:-82:3p; ID=1666; p=8.184e-009; maxwin=0.740294; maxstart=20104490; maxend=20104548
chr1	1	20152100	20152200	0.681	gene=*AT1G53970:-63:5p; ID=1667; p=1.328e-008; maxwin=0.7041688; maxstart=20152135; maxend=20152187
chr1	1	20155950	20157250	0.875	gene=*AT1G53990:180:3p; ID=1668; p=9.354e-011; maxwin=0.965189333333333; maxstart=20156648; maxend=20156697
chr1	1	20158250	20159000	0.848	gene=*AT1G54000:-788:3p; ID=1669; p=6.309e-010; maxwin=1.01836816666667; maxstart=20158797; maxend=20158846
chr1	1	20159900	20160050	0.708	gene=*AT1G54000:-112:5p; ID=1670; p=4.864e-009; maxwin=0.765034166666667; maxstart=20159897; maxend=20159946
chr1	1	20162600	20163350	0.744	gene=*AT1G54010:-643:3p; ID=1671; p=2.080e-009; maxwin=0.844419; maxstart=20163032; maxend=20163087
chr1	1	20165300	20166400	0.829	gene=*AT1G54020:-512:3p; ID=1672; p=1.630e-009; maxwin=0.9039188; maxstart=20166272; maxend=20166328
chr1	1	20174250	20175550	0.879	gene=*AT1G54040:-517:3p; ID=1675; p=1.711e-009; maxwin=1.02112683333333; maxstart=20174602; maxend=20174662
chr1	1	20183150	20183400	0.865	gene=*AT1G54050:-185:3p; ID=1676; p=6.110e-011; maxwin=0.96173; maxstart=20183178; maxend=20183231
chr1	1	20190250	20190550	0.831	gene=*AT1G54080:-364:5p; ID=1677; p=3.090e-009; maxwin=0.9772938; maxstart=20190390; maxend=20190454
chr1	1	20210650	20210950	0.777	gene=*AT1G54120:-112:5p; ID=1678; p=4.025e-010; maxwin=0.8526064; maxstart=20210902; maxend=20210961
chr1	1	20222800	20223050	1.14	gene=*AT1G54160:-194:5p; ID=1679; p=8.683e-014; maxwin=1.4099802; maxstart=20222875; maxend=20222938
chr1	1	20239200	20240600	1.129	gene=*AT1G54200:-521:5p; ID=1680; p=8.937e-010; maxwin=1.359042; maxstart=20239485; maxend=20239544
chr1	1	20255350	20255600	0.782	gene=*AT1G54230:-557:3p; ID=1682; p=1.156e-009; maxwin=0.8709818; maxstart=20255441; maxend=20255491
chr1	1	20283200	20286050	1.084	gene=*AT1G54330:6:5p; ID=1684; p=1.355e-009; maxwin=1.528608; maxstart=20284763; maxend=20284824
chr1	1	20313950	20314350	1.082	gene=*AT1G54410:-284:5p; ID=1687; p=1.164e-011; maxwin=1.29076166666667; maxstart=20313998; maxend=20314055
chr1	1	20361050	20361300	0.703	gene=*AT1G54500:-280:5p; ID=1688; p=7.662e-009; maxwin=0.7533564; maxstart=20361134; maxend=20361183
chr1	1	20418850	20419050	0.753	gene=*AT1G54690:-4:5p; ID=1691; p=1.113e-009; maxwin=0.7736068; maxstart=20418999; maxend=20419048
chr1	1	20428200	20428350	0.733	gene=*AT1G54730:-198:5p; ID=1692; p=2.544e-009; maxwin=0.7885434; maxstart=20428231; maxend=20428280
chr1	1	20434600	20435350	0.815	gene=*AT1G54740:-539:5p; ID=1693; p=7.869e-010; maxwin=0.8768565; maxstart=20435085; maxend=20435148
chr1	1	20443100	20443300	0.805	gene=*AT1G54780:-99:5p; ID=1694; p=8.671e-010; maxwin=0.8854824; maxstart=20443221; maxend=20443270
chr1	1	20515050	20515300	0.731	gene=*AT1G54990:11:5p; ID=1697; p=4.747e-009; maxwin=0.769908333333333; maxstart=20515141; maxend=20515196
chr1	1	20538450	20539100	0.818	gene=*AT1G55040:-234:5p; ID=1700; p=1.579e-010; maxwin=0.9500646; maxstart=20538829; maxend=20538878
chr1	1	20557500	20557750	0.865	gene=*AT1G55080:-296:5p; ID=1701; p=3.085e-011; maxwin=0.9600026; maxstart=20557616; maxend=20557665
chr1	1	20564100	20565750	1.5	gene=*AT1G55110:-974:3p; ID=1702; p=7.677e-011; maxwin=2.042814; maxstart=20564439; maxend=20564488
chr1	1	20566050	20566400	1.178	gene=*AT1G55110:-613:5p; ID=1703; p=1.059e-013; maxwin=1.3847; maxstart=20566202; maxend=20566258
chr1	1	20566700	20566900	0.761	gene=*AT1G55110:-38:5p; ID=1704; p=1.084e-009; maxwin=0.8249402; maxstart=20566752; maxend=20566801
chr1	1	20570750	20570900	0.769	gene=*AT1G55120:-560:5p; ID=1706; p=4.261e-009; maxwin=0.830752; maxstart=20570776; maxend=20570825
chr1	1	20620950	20621100	0.641	gene=*AT1G55265:-45:5p; ID=1711; p=1.757e-008; maxwin=0.6707935; maxstart=20621048; maxend=20621097
chr1	1	20633250	20633500	0.861	gene=*AT1G55300:16:5p; ID=1712; p=1.841e-009; maxwin=1.0098768; maxstart=20633371; maxend=20633420
chr1	1	20668400	20668500	0.642	gene=*AT1G55350:-206:5p; ID=1713; p=1.030e-008; maxwin=0.6530855; maxstart=20668395; maxend=20668454
chr1	1	20680850	20681050	0.627	gene=*AT1G55380:-662:3p; ID=1714; p=2.102e-008; maxwin=0.633293666666667; maxstart=20680897; maxend=20680954
chr1	1	20681250	20681450	0.672	gene=*AT1G55380:-923:5p; ID=1715; p=1.811e-008; maxwin=0.7014394; maxstart=20681282; maxend=20681331
chr1	1	20681950	20682250	0.984	gene=*AT1G55380:-173:5p; ID=1716; p=3.742e-011; maxwin=1.12803333333333; maxstart=20682107; maxend=20682165
chr1	1	20685750	20686650	0.962	gene=*AT1G55390:-509:5p; ID=1717; p=3.852e-009; maxwin=1.243378; maxstart=20686177; maxend=20686243
chr1	1	20695100	20697950	0.921	gene=*AT1G55420:-1084:3p; ID=1720; p=1.416e-009; maxwin=1.234126; maxstart=20697677; maxend=20697738
chr1	1	20702250	20702450	0.649	gene=*AT1G55430:-938:5p; ID=1721; p=6.690e-009; maxwin=0.656783166666667; maxstart=20702407; maxend=20702456
chr1	1	20702650	20702850	0.676	gene=*AT1G55430:-538:5p; ID=1722; p=1.348e-008; maxwin=0.694002; maxstart=20702627; maxend=20702676
chr1	1	20705350	20705550	0.634	gene=*AT1G55440:-285:3p; ID=1723; p=1.567e-008; maxwin=0.648762166666667; maxstart=20705397; maxend=20705462
chr1	1	20705700	20707200	0.956	gene=*AT1G55440:-676:5p; ID=1724; p=1.085e-009; maxwin=1.40644; maxstart=20706827; maxend=20706876
chr1	1	20711750	20712350	0.8	gene=*AT1G55460:-640:3p; ID=1725; p=1.868e-009; maxwin=0.9058144; maxstart=20711966; maxend=20712015
chr1	1	20761650	20763300	1.115	gene=*AT1G55570:-1042:5p; ID=1726; p=1.471e-010; maxwin=1.379128; maxstart=20763077; maxend=20763129
chr1	1	20767500	20770600	2.177	gene=*AT1G55580:-368:3p; ID=1730; p=4.352e-010; maxwin=3.316; maxstart=20767863; maxend=20767912
chr1	1	20772800	20773300	0.712	gene=*AT1G55590:-64:3p; ID=1733; p=4.057e-009; maxwin=0.7915018; maxstart=20772868; maxend=20772926
chr1	1	20775700	20776500	0.942	gene=*AT1G55591:132:3p; ID=1734; p=9.276e-010; maxwin=1.093876; maxstart=20776080; maxend=20776134
chr1	1	20806200	20807250	1.016	gene=*AT1G55670:-389:3p; ID=1739; p=1.593e-009; maxwin=1.355502; maxstart=20806941; maxend=20806990
chr1	1	20810750	20811000	0.706	gene=*AT1G55680:-731:5p; ID=1740; p=1.411e-008; maxwin=0.7721896; maxstart=20810810; maxend=20810859
chr1	1	20811150	20811250	0.633	gene=*AT1G55680:-406:5p; ID=1741; p=2.217e-008; maxwin=0.6531375; maxstart=20811250; maxend=20811305
chr1	1	20852550	20852950	1.127	gene=*AT1G55760:30:5p; ID=1743; p=5.853e-010; maxwin=1.4743764; maxstart=20852630; maxend=20852679
chr1	1	20854800	20855000	0.768	gene=*AT1G55770:-195:3p; ID=1744; p=2.384e-009; maxwin=0.8515648; maxstart=20854830; maxend=20854879
chr1	1	20916700	20916850	0.71	gene=*AT1G55920:-337:3p; ID=1747; p=1.819e-009; maxwin=0.7414396; maxstart=20916752; maxend=20916804
chr1	1	20921000	20921100	0.631	gene=*AT1G55928:-195:5p; ID=1748; p=1.985e-008; maxwin=0.644179166666667; maxstart=20920992; maxend=20921045
chr1	1	20946000	20946350	0.722	gene=*AT1G55990:-23:3p; ID=1749; p=6.609e-009; maxwin=0.7893772; maxstart=20946162; maxend=20946218
chr1	1	20959950	20962500	1.204	gene=*AT1G56030:-462:3p; ID=1751; p=1.909e-010; maxwin=1.749754; maxstart=20962469; maxend=20962525
chr1	1	20964100	20964300	0.707	gene=*AT1G56040:-179:3p; ID=1753; p=5.631e-009; maxwin=0.7390644; maxstart=20964296; maxend=20964345
chr1	1	20965250	20965550	0.661	gene=*AT1G56040:-135:5p; ID=1754; p=1.147e-008; maxwin=0.685273; maxstart=20965286; maxend=20965339
chr1	1	20974250	20974400	0.726	gene=*AT1G56070:-1082:5p; ID=1756; p=1.252e-009; maxwin=0.7856898; maxstart=20974306; maxend=20974355
chr1	1	20975050	20975200	0.679	gene=*AT1G56070:-282:5p; ID=1757; p=1.519e-008; maxwin=0.6982522; maxstart=20975131; maxend=20975183
chr1	1	20982900	20983400	0.856	gene=*AT1G56090:128:5p; ID=1758; p=5.763e-009; maxwin=1.106438; maxstart=20983219; maxend=20983268
chr1	1	21021250	21021400	0.794	gene=*AT1G56150:-275:5p; ID=1759; p=1.183e-009; maxwin=0.8498142; maxstart=21021274; maxend=21021323
chr1	1	21040150	21040400	0.702	gene=*AT1G56210:-601:3p; ID=1762; p=9.446e-009; maxwin=0.743554; maxstart=21040148; maxend=21040197
chr1	1	21047350	21048350	0.786	gene=*AT1G56220:-553:3p; ID=1764; p=4.725e-009; maxwin=0.8642522; maxstart=21047757; maxend=21047820
chr1	1	21065150	21065800	0.929	gene=*AT1G56250:-210:3p; ID=1770; p=2.027e-009; maxwin=1.183252; maxstart=21065376; maxend=21065435
chr1	1	21074150	21075250	0.968	gene=*AT1G56270:-18:3p; ID=1771; p=4.770e-010; maxwin=1.101878; maxstart=21074373; maxend=21074428
chr1	1	21083800	21083950	0.689	gene=*AT1G56300:-213:5p; ID=1772; p=2.614e-009; maxwin=0.7128138; maxstart=21083843; maxend=21083892
chr1	1	21097250	21097400	0.643	gene=*AT1G56345:-667:3p; ID=1773; p=1.050e-008; maxwin=0.657356166666667; maxstart=21097248; maxend=21097297
chr1	1	21104950	21105200	0.693	gene=*AT1G56380:-36:5p; ID=1774; p=1.009e-008; maxwin=0.7434396; maxstart=21104975; maxend=21105031
chr1	1	21184100	21184550	1.115	gene=*AT1G56530:-228:3p; ID=1775; p=5.418e-011; maxwin=1.414876; maxstart=21184377; maxend=21184426
chr1	1	21195500	21196050	0.927	gene=*AT1G56555:-107:5p; ID=1776; p=3.033e-009; maxwin=1.16644; maxstart=21195618; maxend=21195667
chr1	1	21196150	21196400	0.763	gene=*AT1G56560:-111:5p; ID=1777; p=4.074e-009; maxwin=0.8703144; maxstart=21196233; maxend=21196282
chr1	1	21196900	21197050	0.624	gene=*AT1G56560:-811:5p; ID=1778; p=2.551e-008; maxwin=0.635064333333333; maxstart=21197003; maxend=21197058
chr1	1	21211200	21211400	0.737	gene=*AT1G56600:-98:5p; ID=1779; p=2.376e-009; maxwin=0.7889394; maxstart=21211226; maxend=21211276
chr1	1	21359150	21359800	0.914	gene=*AT1G57660:-290:5p; ID=1781; p=1.593e-009; maxwin=1.0256898; maxstart=21359273; maxend=21359322
chr1	1	21370150	21370400	0.689	gene=*AT1G57690:111:3p; ID=1782; p=7.840e-009; maxwin=0.712825; maxstart=21370358; maxend=21370416
chr1	1	21370750	21371700	0.787	gene=*AT1G57690:-590:5p; ID=1783; p=1.615e-009; maxwin=0.9088145; maxstart=21371293; maxend=21371342
chr1	1	21413800	21416450	0.895	gene=*AT1G57800:-823:5p; ID=1785; p=1.809e-009; maxwin=1.213564; maxstart=21415716; maxend=21415765
chr1	1	21420400	21421850	1.222	gene=*AT1G57820:-486:5p; ID=1786; p=4.770e-010; maxwin=1.75819; maxstart=21421821; maxend=21421879
chr1	1	21422500	21424350	0.95	gene=*AT1G57830:549:5p; ID=1787; p=9.167e-011; maxwin=1.1515644; maxstart=21423581; maxend=21423641
chr1	1	21430150	21430950	0.806	gene=*AT1G57850:-195:5p; ID=1791; p=7.609e-010; maxwin=0.9031896; maxstart=21430415; maxend=21430464
chr1	1	21433750	21434400	0.908	gene=*AT1G57860:-455:5p; ID=1792; p=2.024e-009; maxwin=1.0611258; maxstart=21434010; maxend=21434067
chr1	1	21441500	21441650	0.663	gene=*AT1G57943:-308:3p; ID=1793; p=7.174e-009; maxwin=0.6856375; maxstart=21441601; maxend=21441650
chr1	1	21445400	21446000	0.818	gene=*AT1G57990:-530:3p; ID=1795; p=7.018e-009; maxwin=1.0790648; maxstart=21445572; maxend=21445621
chr1	1	21490600	21491650	1.031	gene=*AT1G58050:-379:5p; ID=1796; p=4.588e-010; maxwin=1.267064; maxstart=21491477; maxend=21491526
chr1	1	21514500	21514600	0.634	gene=*AT1G58090:-375:5p; ID=1798; p=1.607e-008; maxwin=0.646731; maxstart=21514553; maxend=21514602
chr1	1	21516950	21517200	0.697	gene=*AT1G58100:-612:5p; ID=1800; p=1.362e-008; maxwin=0.739752; maxstart=21517193; maxend=21517242
chr1	1	21541750	21542050	0.841	gene=*AT1G58180:-300:3p; ID=1801; p=8.026e-010; maxwin=0.9483156; maxstart=21541855; maxend=21541913
chr1	1	21557850	21558100	0.828	gene=*AT1G58210:-689:5p; ID=1802; p=3.868e-010; maxwin=0.8988778; maxstart=21557952; maxend=21558003
chr1	1	21604850	21605450	0.975	gene=*AT1G58250:-136:5p; ID=1805; p=1.723e-011; maxwin=1.12782316666667; maxstart=21605248; maxend=21605297
chr1	1	21633300	21633500	0.732	gene=*AT1G58300:-261:5p; ID=1809; p=1.711e-009; maxwin=0.781158; maxstart=21633350; maxend=21633403
chr1	1	21658150	21658400	0.796	gene=*AT1G58340:-829:3p; ID=1811; p=5.239e-010; maxwin=0.8862516; maxstart=21658215; maxend=21658264
chr1	1	21693150	21693400	0.683	gene=*AT1G58380:-578:5p; ID=1812; p=5.363e-009; maxwin=0.706470666666667; maxstart=21693249; maxend=21693298
chr1	1	21774350	21774700	0.69	gene=*AT1G58684:-369:5p; ID=1814; p=1.457e-008; maxwin=0.7377728; maxstart=21774475; maxend=21774526
chr1	1	21846950	21847050	0.643	gene=*AT1G59359:-410:5p; ID=1815; p=2.890e-008; maxwin=0.666273; maxstart=21846936; maxend=21846993
chr1	1	21891800	21891950	0.738	gene=*AT1G59590:-458:5p; ID=1816; p=1.009e-009; maxwin=0.8210228; maxstart=21891840; maxend=21891898
chr1	1	21923900	21924200	0.961	gene=*AT1G59650:-640:5p; ID=1817; p=8.048e-010; maxwin=1.1684608; maxstart=21923979; maxend=21924036
chr1	1	21933800	21933950	1.004	gene=*AT1G59670:-200:5p; ID=1818; p=6.113e-014; maxwin=1.0941486; maxstart=21933822; maxend=21933875
chr1	1	21934550	21935000	0.912	gene=*AT1G59670:-256:3p; ID=1819; p=2.292e-011; maxwin=0.993784833333333; maxstart=21934867; maxend=21934929
chr1	1	21935250	21936100	1.135	gene=*AT1G59675:-177:3p; ID=1820; p=1.595e-009; maxwin=1.389522; maxstart=21935857; maxend=21935906
chr1	1	21941100	21941300	0.725	gene=*AT1G59700:-424:3p; ID=1822; p=9.385e-010; maxwin=0.741283666666667; maxstart=21941200; maxend=21941255
chr1	1	21948450	21948950	0.846	gene=*AT1G59722:-186:5p; ID=1823; p=3.073e-010; maxwin=0.891491666666667; maxstart=21948803; maxend=21948857
chr1	1	21956500	21956650	0.668	gene=*AT1G59730:-276:3p; ID=1824; p=1.901e-008; maxwin=0.715398; maxstart=21956538; maxend=21956598
chr1	1	21971050	21973200	0.87	gene=*AT1G59740:-389:5p; ID=1826; p=1.224e-009; maxwin=1.03940883333333; maxstart=21972041; maxend=21972091
chr1	1	21975150	21975950	0.824	gene=*AT1G59740:-526:3p; ID=1828; p=1.801e-010; maxwin=0.9728352; maxstart=21975217; maxend=21975270
chr1	1	21982950	21983200	0.776	gene=*AT1G59750:-26:5p; ID=1829; p=1.604e-009; maxwin=0.8740848; maxstart=21982986; maxend=21983036
chr1	1	22000900	22001000	0.631	gene=*AT1G59780:-406:5p; ID=1830; p=1.647e-008; maxwin=0.634512666666667; maxstart=22000955; maxend=22001015
chr1	1	22004600	22005600	0.895	gene=*AT1G59790:69:5p; ID=1833; p=1.810e-009; maxwin=1.100243; maxstart=22004895; maxend=22004945
chr1	1	22005750	22006200	0.676	gene=*AT1G59790:-806:5p; ID=1834; p=8.566e-009; maxwin=0.7048354; maxstart=22006160; maxend=22006209
chr1	1	22012500	22013200	0.727	gene=*AT1G59810:-270:3p; ID=1837; p=4.200e-009; maxwin=0.8570232; maxstart=22012874; maxend=22012932
chr1	1	22059350	22060350	0.887	gene=*AT1G59910:-867:5p; ID=1838; p=1.477e-009; maxwin=1.280711; maxstart=22060348; maxend=22060397
chr1	1	22077250	22078400	1.203	gene=*AT1G59970:-626:5p; ID=1839; p=8.980e-012; maxwin=1.862336; maxstart=22078021; maxend=22078070
chr1	1	22100050	22100200	0.716	gene=*AT1G60010:-117:5p; ID=1842; p=6.996e-009; maxwin=0.7860854; maxstart=22100140; maxend=22100197
chr1	1	22122650	22123150	0.823	gene=*AT1G60040:-160:3p; ID=1844; p=3.954e-009; maxwin=0.9418962; maxstart=22122890; maxend=22122939
chr1	1	22156050	22156400	0.741	gene=*AT1G60080:-330:3p; ID=1847; p=4.855e-009; maxwin=0.771856166666667; maxstart=22156249; maxend=22156307
chr1	1	22157250	22157450	0.633	gene=*AT1G60080:-904:5p; ID=1848; p=1.571e-008; maxwin=0.6457105; maxstart=22157404; maxend=22157453
chr1	1	22159100	22159300	0.708	gene=*AT1G60090:47:5p; ID=1849; p=9.780e-009; maxwin=0.773023; maxstart=22159133; maxend=22159190
chr1	1	22208500	22209050	0.82	gene=*AT1G60200:-178:5p; ID=1852; p=2.514e-009; maxwin=0.9558986; maxstart=22208786; maxend=22208835
chr1	1	22219000	22219100	0.648	gene=*AT1G60240:-188:3p; ID=1853; p=1.175e-008; maxwin=0.664929166666667; maxstart=22218946; maxend=22219007
chr1	1	22247950	22249550	0.806	gene=*AT1G60370:-122:5p; ID=1854; p=1.233e-009; maxwin=0.9219606; maxstart=22248979; maxend=22249028
chr1	1	22258250	22258500	0.673	gene=*AT1G60400:-305:5p; ID=1857; p=4.811e-009; maxwin=0.706335333333333; maxstart=22258296; maxend=22258353
chr1	1	22258800	22259000	0.678	gene=*AT1G60400:-563:3p; ID=1858; p=5.694e-009; maxwin=0.6845228; maxstart=22258846; maxend=22258907
chr1	1	22262700	22264200	0.997	gene=*AT1G60410:-803:5p; ID=1860; p=6.840e-010; maxwin=1.179336; maxstart=22262861; maxend=22262910
chr1	1	22265950	22266050	0.631	gene=*AT1G60420:-447:5p; ID=1862; p=1.693e-008; maxwin=0.640606333333333; maxstart=22265996; maxend=22266048
chr1	1	22315200	22317000	1.294	gene=*AT1G60570:-546:3p; ID=1863; p=2.000e-009; maxwin=1.62888833333333; maxstart=22315447; maxend=22315501
chr1	1	22413750	22413850	0.726	gene=*AT1G60870:-519:3p; ID=1865; p=7.386e-009; maxwin=0.7592728; maxstart=22413725; maxend=22413774
chr1	1	22447750	22448950	1.081	gene=*AT1G60950:-165:5p; ID=1868; p=3.639e-010; maxwin=1.456962; maxstart=22448524; maxend=22448573
chr1	1	22498100	22498350	0.844	gene=*AT1G61080:-1366:3p; ID=1869; p=4.725e-009; maxwin=0.947637833333333; maxstart=22498152; maxend=22498201
chr1	1	22515750	22515900	0.68	gene=*AT1G61100:-111:5p; ID=1870; p=5.568e-009; maxwin=0.6972732; maxstart=22515740; maxend=22515791
chr1	1	22533850	22533950	0.659	gene=*AT1G61130:-1211:3p; ID=1872; p=3.100e-008; maxwin=0.6805232; maxstart=22533832; maxend=22533890
chr1	1	22592800	22593300	0.713	gene=*AT1G61255:-234:3p; ID=1873; p=1.191e-008; maxwin=0.774304166666667; maxstart=22592856; maxend=22592908
chr1	1	22622800	22623100	0.778	gene=*AT1G61320:-568:3p; ID=1876; p=1.589e-009; maxwin=0.8667728; maxstart=22623079; maxend=22623139
chr1	1	22623200	22623300	0.627	gene=*AT1G61320:-268:3p; ID=1877; p=2.562e-008; maxwin=0.645502333333333; maxstart=22623299; maxend=22623349
chr1	1	22627100	22627400	0.691	gene=*AT1G61330:-610:5p; ID=1878; p=9.028e-009; maxwin=0.7370856; maxstart=22627182; maxend=22627231
chr1	1	22662650	22662850	0.768	gene=*AT1G61410:-376:5p; ID=1881; p=1.662e-009; maxwin=0.8447736; maxstart=22662733; maxend=22662791
chr1	1	22704100	22704400	0.754	gene=*AT1G61520:-575:5p; ID=1884; p=4.817e-009; maxwin=0.8186275; maxstart=22704254; maxend=22704303
chr1	1	22706200	22706400	0.674	gene=*AT1G61540:-137:5p; ID=1886; p=1.749e-008; maxwin=0.7193352; maxstart=22706236; maxend=22706293
chr1	1	22726950	22727900	1.165	gene=*AT1G61590:-259:3p; ID=1887; p=8.074e-010; maxwin=1.429462; maxstart=22727582; maxend=22727631
chr1	1	22747950	22748600	0.759	gene=*AT1G61630:-403:5p; ID=1892; p=3.846e-009; maxwin=0.8439606; maxstart=22748031; maxend=22748080
chr1	1	22748700	22748900	0.629	gene=*AT1G61630:-928:5p; ID=1893; p=1.859e-008; maxwin=0.637220666666667; maxstart=22748856; maxend=22748916
chr1	1	22757200	22760150	1.357	gene=*AT1G61660:-1285:5p; ID=1899; p=7.025e-010; maxwin=2.01461833333333; maxstart=22759250; maxend=22759310
chr1	1	22790850	22791450	0.727	gene=*AT1G61700:-473:5p; ID=1902; p=2.092e-009; maxwin=0.803023; maxstart=22790915; maxend=22790968
chr1	1	22791550	22791700	0.733	gene=*AT1G61700:-373:3p; ID=1903; p=4.543e-009; maxwin=0.7639604; maxstart=22791630; maxend=22791684
chr1	1	22797150	22797550	0.818	gene=*AT1G61730:-466:3p; ID=1904; p=4.439e-009; maxwin=0.913315; maxstart=22797521; maxend=22797576
chr1	1	22797900	22798250	0.874	gene=*AT1G61730:-293:5p; ID=1905; p=7.431e-010; maxwin=0.9935868; maxstart=22798071; maxend=22798120
chr1	1	22804400	22804650	0.701	gene=*AT1G61740:-213:5p; ID=1906; p=1.056e-008; maxwin=0.7438356; maxstart=22804577; maxend=22804626
chr1	1	22808750	22810050	1.082	gene=*AT1G61750:-583:5p; ID=1909; p=9.420e-010; maxwin=1.345336; maxstart=22809217; maxend=22809266
chr1	1	22892050	22892400	1.081	gene=*AT1G61920:-103:5p; ID=1912; p=2.937e-009; maxwin=1.3473265; maxstart=22892196; maxend=22892245
chr1	1	22998550	22998650	0.639	gene=*AT1G62240:-352:5p; ID=1916; p=1.303e-008; maxwin=0.648050833333333; maxstart=22998554; maxend=22998603
chr1	1	23008250	23008650	0.715	gene=*AT1G62270:-286:5p; ID=1918; p=4.713e-009; maxwin=0.7715302; maxstart=23008465; maxend=23008517
chr1	1	23008750	23009200	0.715	gene=*AT1G62270:-340:3p; ID=1919; p=2.625e-009; maxwin=0.7960926; maxstart=23009125; maxend=23009179
chr1	1	23020550	23022200	1.36	gene=*AT1G62300:-1027:3p; ID=1920; p=7.087e-011; maxwin=1.54612333333333; maxstart=23021948; maxend=23022010
chr1	1	23022400	23023350	1.426	gene=*AT1G62300:-69:5p; ID=1921; p=2.484e-009; maxwin=1.82678; maxstart=23022663; maxend=23022724
chr1	1	23032750	23032900	0.72	gene=*AT1G62305:-179:5p; ID=1922; p=1.001e-009; maxwin=0.772322; maxstart=23032805; maxend=23032854
chr1	1	23060700	23060850	0.726	gene=*AT1G62350:-457:5p; ID=1924; p=4.389e-009; maxwin=0.7473428; maxstart=23060776; maxend=23060828
chr1	1	23064850	23066300	1.22	gene=*AT1G62360:188:5p; ID=1927; p=1.114e-010; maxwin=1.933904; maxstart=23065262; maxend=23065313
chr1	1	23104050	23104450	0.996	gene=*AT1G62422:-446:3p; ID=1934; p=9.843e-010; maxwin=1.20003; maxstart=23104147; maxend=23104196
chr1	1	23116600	23116950	0.785	gene=*AT1G62440:-1292:5p; ID=1935; p=4.604e-009; maxwin=0.9088442; maxstart=23116682; maxend=23116746
chr1	1	23117350	23119100	1.01	gene=*AT1G62440:-733:3p; ID=1936; p=5.193e-010; maxwin=1.185842; maxstart=23118827; maxend=23118876
chr1	1	23135400	23137450	1.578	gene=*AT1G62500:-715:5p; ID=1937; p=1.233e-009; maxwin=2.01203; maxstart=23136318; maxend=23136367
chr1	1	23139700	23141050	1.108	gene=*AT1G62510:-341:3p; ID=1939; p=1.229e-009; maxwin=1.445915; maxstart=23140609; maxend=23140658
chr1	1	23148200	23148300	0.69	gene=*AT1G62520:-173:5p; ID=1941; p=2.272e-008; maxwin=0.7160928; maxstart=23148282; maxend=23148342
chr1	1	23148750	23148850	0.677	gene=*AT1G62520:-374:3p; ID=1942; p=2.551e-009; maxwin=0.7058635; maxstart=23148806; maxend=23148855
chr1	1	23156050	23156350	0.761	gene=*AT1G62540:-741:5p; ID=1944; p=3.289e-009; maxwin=0.82303; maxstart=23156207; maxend=23156259
chr1	1	23163700	23163900	0.639	gene=*AT1G62560:-312:5p; ID=1945; p=1.199e-008; maxwin=0.648728; maxstart=23163690; maxend=23163739
chr1	1	23172850	23173000	0.655	gene=*AT1G62570:-124:5p; ID=1946; p=1.033e-008; maxwin=0.678519666666667; maxstart=23172902; maxend=23172951
chr1	1	23219900	23223600	1.159	gene=*AT1G62700:169:5p; ID=1947; p=8.308e-010; maxwin=2.08154; maxstart=23222694; maxend=23222752
chr1	1	23228450	23228850	0.693	gene=*AT1G62710:-1111:3p; ID=1948; p=1.012e-008; maxwin=0.7295298; maxstart=23228611; maxend=23228671
chr1	1	23228950	23229450	0.808	gene=*AT1G62710:-1381:5p; ID=1949; p=3.339e-010; maxwin=0.9030924; maxstart=23229161; maxend=23229219
chr1	1	23229850	23230550	0.85	gene=*AT1G62710:-381:5p; ID=1950; p=1.151e-009; maxwin=1.1127806; maxstart=23230497; maxend=23230546
chr1	1	23235250	23235500	0.927	gene=*AT1G62740:-754:5p; ID=1951; p=8.720e-012; maxwin=1.0584664; maxstart=23235337; maxend=23235386
chr1	1	23241250	23242400	1.464	gene=*AT1G62760:-352:5p; ID=1952; p=1.472e-009; maxwin=2.242844; maxstart=23241902; maxend=23241960
chr1	1	23250300	23250500	0.716	gene=*AT1G62770:-155:5p; ID=1953; p=3.711e-009; maxwin=0.761905; maxstart=23250334; maxend=23250383
chr1	1	23337250	23339250	1.219	gene=*AT1G62981:-397:3p; ID=1957; p=6.438e-010; maxwin=1.925904; maxstart=23338176; maxend=23338225
chr1	1	23341100	23341400	0.935	gene=*AT1G62990:-220:5p; ID=1958; p=4.743e-010; maxwin=1.104094; maxstart=23341182; maxend=23341231
chr1	1	23435350	23436750	0.994	gene=*AT1G63190:-550:5p; ID=1965; p=4.335e-011; maxwin=1.184966; maxstart=23435675; maxend=23435725
chr1	1	23437100	23437300	0.688	gene=*AT1G63200:95:3p; ID=1966; p=1.122e-008; maxwin=0.7269052; maxstart=23437160; maxend=23437218
chr1	1	23438000	23438150	0.652	gene=*AT1G63200:-190:5p; ID=1967; p=1.178e-008; maxwin=0.673676; maxstart=23438150; maxend=23438207
chr1	1	23441300	23442450	1.041	gene=*AT1G63205:-467:5p; ID=1968; p=3.521e-011; maxwin=1.23584; maxstart=23442069; maxend=23442130
chr1	1	23443100	23444550	1.037	gene=*AT1G63206:-518:5p; ID=1969; p=3.354e-010; maxwin=1.28393666666667; maxstart=23443237; maxend=23443290
chr1	1	23513600	23513900	0.808	gene=*AT1G63410:-10:3p; ID=1974; p=4.348e-009; maxwin=0.9224666; maxstart=23513700; maxend=23513754
chr1	1	23545650	23545950	1.133	gene=*AT1G63480:-2:5p; ID=1976; p=1.850e-009; maxwin=1.507278; maxstart=23545817; maxend=23545866
chr1	1	23576650	23577500	0.813	gene=*AT1G63560:-318:5p; ID=1977; p=1.176e-009; maxwin=1.0018424; maxstart=23576816; maxend=23576865
chr1	1	23579250	23579500	0.7	gene=*AT1G63570:-262:5p; ID=1978; p=5.656e-009; maxwin=0.726801; maxstart=23579460; maxend=23579516
chr1	1	23635900	23636100	0.673	gene=*AT1G63710:-159:3p; ID=1979; p=1.051e-008; maxwin=0.6926865; maxstart=23635941; maxend=23635999
chr1	1	23637500	23637600	0.693	gene=*AT1G63710:-55:5p; ID=1980; p=5.577e-009; maxwin=0.7160926; maxstart=23637593; maxend=23637650
chr1	1	23693800	23694300	0.839	gene=*AT1G63840:-420:5p; ID=1982; p=1.771e-009; maxwin=0.9152905; maxstart=23694209; maxend=23694269
chr1	1	23725200	23725600	0.858	gene=*AT1G63910:-37:5p; ID=1983; p=2.779e-009; maxwin=0.962893666666667; maxstart=23725401; maxend=23725459
chr1	1	23730450	23731650	0.808	gene=*AT1G63930:504:5p; ID=1984; p=3.200e-010; maxwin=0.9202174; maxstart=23730729; maxend=23730778
chr1	1	23732000	23732850	1.163	gene=*AT1G63930:-571:3p; ID=1985; p=8.168e-012; maxwin=1.356404; maxstart=23732159; maxend=23732208
chr1	1	23745950	23746150	0.669	gene=*AT1G63980:-915:3p; ID=1986; p=1.064e-008; maxwin=0.690915333333333; maxstart=23746105; maxend=23746156
chr1	1	23751300	23751600	0.749	gene=*AT1G64000:-483:5p; ID=1987; p=3.226e-009; maxwin=0.8282176; maxstart=23751330; maxend=23751387
chr1	1	23756500	23758100	1.043	gene=*AT1G64030:-711:5p; ID=1988; p=1.666e-010; maxwin=1.33978; maxstart=23757687; maxend=23757736
chr1	1	23766250	23766400	0.707	gene=*AT1G64050:-297:5p; ID=1990; p=6.635e-009; maxwin=0.7457178; maxstart=23766279; maxend=23766328
chr1	1	23769050	23769200	0.683	gene=*AT1G64050:-571:3p; ID=1991; p=1.638e-008; maxwin=0.7103428; maxstart=23769194; maxend=23769245
chr1	1	23773750	23773950	0.693	gene=*AT1G64060:-413:5p; ID=1993; p=8.061e-009; maxwin=0.735082166666667; maxstart=23773902; maxend=23773955
chr1	1	23774450	23774650	0.731	gene=*AT1G64060:-1113:5p; ID=1994; p=8.463e-009; maxwin=0.8069058; maxstart=23774562; maxend=23774620
chr1	1	23782850	23782950	0.645	gene=*AT1G64065:-292:3p; ID=1995; p=1.125e-008; maxwin=0.663467666666667; maxstart=23782901; maxend=23782955
chr1	1	23848350	23850500	1.104	gene=*AT1G64255:-808:5p; ID=1998; p=5.920e-010; maxwin=1.68174833333333; maxstart=23848695; maxend=23848749
chr1	1	23894800	23895000	0.687	gene=*AT1G64380:-591:3p; ID=1999; p=7.477e-009; maxwin=0.70628; maxstart=23894964; maxend=23895013
chr1	1	23895400	23895600	0.724	gene=*AT1G64380:-336:5p; ID=2000; p=1.054e-008; maxwin=0.8005302; maxstart=23895459; maxend=23895508
chr1	1	23956950	23957200	0.83	gene=*AT1G64500:-179:5p; ID=2003; p=7.705e-009; maxwin=0.935654666666667; maxstart=23957041; maxend=23957090
chr1	1	23992650	23994100	1.102	gene=*AT1G64585:221:3p; ID=2004; p=1.112e-009; maxwin=1.33674833333333; maxstart=23992801; maxend=23992850
chr1	1	23998450	23999200	0.867	gene=*AT1G64590:-347:3p; ID=2005; p=2.696e-009; maxwin=1.059529; maxstart=23998923; maxend=23998984
chr1	1	24009000	24010200	1.455	gene=*AT1G64618:-37:5p; ID=2008; p=1.053e-010; maxwin=1.77648833333333; maxstart=24009296; maxend=24009346
chr1	1	24010500	24012700	1.04	gene=*AT1G64620:-757:3p; ID=2009; p=8.420e-011; maxwin=1.327154; maxstart=24011170; maxend=24011219
chr1	1	24051250	24051450	0.634	gene=*AT1G64720:-935:5p; ID=2015; p=2.164e-008; maxwin=0.659978166666667; maxstart=24051410; maxend=24051462
chr1	1	24051700	24052250	0.783	gene=*AT1G64720:-310:5p; ID=2016; p=5.462e-009; maxwin=0.8619676; maxstart=24052070; maxend=24052119
chr1	1	24064950	24065200	0.788	gene=*AT1G64780:-642:3p; ID=2017; p=2.149e-009; maxwin=0.88128; maxstart=24065125; maxend=24065176
chr1	1	24065950	24066300	0.856	gene=*AT1G64780:-168:5p; ID=2018; p=5.495e-009; maxwin=0.9618424; maxstart=24066115; maxend=24066164
chr1	1	24116850	24117350	0.878	gene=*AT1G64900:-222:5p; ID=2019; p=2.711e-009; maxwin=1.0253725; maxstart=24117334; maxend=24117383
chr1	1	24117450	24117650	0.674	gene=*AT1G64900:-672:5p; ID=2020; p=1.865e-009; maxwin=0.685005; maxstart=24117609; maxend=24117661
chr1	1	24124650	24125600	0.771	gene=*AT1G64930:-536:5p; ID=2021; p=2.236e-009; maxwin=0.825005; maxstart=24125458; maxend=24125508
chr1	1	24128200	24128450	0.643	gene=*AT1G64940:-662:3p; ID=2023; p=8.809e-009; maxwin=0.650109; maxstart=24128411; maxend=24128460
chr1	1	24172650	24172950	0.808	gene=*AT1G65060:-1935:3p; ID=2024; p=3.095e-010; maxwin=0.8803808; maxstart=24172811; maxend=24172870
chr1	1	24174250	24174650	0.745	gene=*AT1G65060:-715:5p; ID=2025; p=3.077e-009; maxwin=0.78488; maxstart=24174516; maxend=24174565
chr1	1	24255500	24255700	0.732	gene=*AT1G65295:-366:3p; ID=2027; p=1.959e-009; maxwin=0.766359166666667; maxstart=24255658; maxend=24255708
chr1	1	24309150	24309450	1.218	gene=*AT1G65430:-599:5p; ID=2030; p=1.607e-014; maxwin=1.4881284; maxstart=24309421; maxend=24309481
chr1	1	24319800	24319950	0.771	gene=*AT1G65445:-398:5p; ID=2033; p=1.324e-009; maxwin=0.8167554; maxstart=24319881; maxend=24319933
chr1	1	24346300	24347700	0.855	gene=*AT1G65483:-104:3p; ID=2036; p=1.643e-009; maxwin=1.16657; maxstart=24346559; maxend=24346619
chr1	1	24364850	24365400	0.809	gene=*AT1G65520:-430:3p; ID=2039; p=2.147e-009; maxwin=1.017068; maxstart=24364915; maxend=24364964
chr1	1	24400850	24402500	1.085	gene=*AT1G65620:131:5p; ID=2042; p=4.496e-011; maxwin=1.385944; maxstart=24401367; maxend=24401422
chr1	1	24402800	24403450	1.094	gene=*AT1G65620:-1319:5p; ID=2043; p=1.850e-011; maxwin=1.308965; maxstart=24403293; maxend=24403357
chr1	1	24403700	24404450	1.133	gene=*AT1G65620:-557:3p; ID=2044; p=6.358e-011; maxwin=1.341725; maxstart=24403847; maxend=24403896
chr1	1	24446200	24447350	0.878	gene=*AT1G65730:-608:5p; ID=2048; p=3.671e-009; maxwin=1.364944; maxstart=24446634; maxend=24446683
chr1	1	24506050	24506400	0.726	gene=*AT1G65860:-183:5p; ID=2051; p=2.719e-009; maxwin=0.8085678; maxstart=24506319; maxend=24506374
chr1	1	24513300	24513500	0.704	gene=*AT1G65880:-1005:5p; ID=2055; p=7.075e-009; maxwin=0.7385676; maxstart=24513366; maxend=24513415
chr1	1	24517400	24517500	0.674	gene=*AT1G65890:-872:5p; ID=2056; p=3.581e-008; maxwin=0.6830674; maxstart=24517428; maxend=24517477
chr1	1	24517600	24518150	0.703	gene=*AT1G65890:-447:5p; ID=2057; p=7.805e-009; maxwin=0.8100052; maxstart=24517923; maxend=24517980
chr1	1	24526400	24526650	0.723	gene=*AT1G65910:-1302:5p; ID=2059; p=1.686e-009; maxwin=0.757400833333333; maxstart=24526605; maxend=24526654
chr1	1	24527700	24527850	0.697	gene=*AT1G65910:-52:5p; ID=2060; p=4.246e-009; maxwin=0.7425048; maxstart=24527760; maxend=24527818
chr1	1	24575300	24575450	0.629	gene=*AT1G65990:-109:3p; ID=2063; p=2.137e-008; maxwin=0.640369666666667; maxstart=24575292; maxend=24575346
chr1	1	24575700	24576700	0.775	gene=*AT1G65990:-934:5p; ID=2064; p=5.274e-009; maxwin=0.889588; maxstart=24576557; maxend=24576606
chr1	1	24578000	24579150	0.887	gene=*AT1G66000:-526:3p; ID=2065; p=1.834e-009; maxwin=1.13407; maxstart=24578793; maxend=24578850
chr1	1	24589900	24590050	0.657	gene=*AT1G66040:-369:5p; ID=2067; p=1.657e-008; maxwin=0.675577833333333; maxstart=24589996; maxend=24590045
chr1	1	24593450	24593600	0.668	gene=*AT1G66050:-375:5p; ID=2068; p=9.407e-009; maxwin=0.7046926; maxstart=24593559; maxend=24593615
chr1	1	24597900	24598100	0.751	gene=*AT1G66060:-422:3p; ID=2069; p=6.113e-010; maxwin=0.7901924; maxstart=24598019; maxend=24598069
chr1	1	24612800	24613250	0.812	gene=*AT1G66110:-268:3p; ID=2070; p=4.971e-009; maxwin=0.9311296; maxstart=24613067; maxend=24613124
chr1	1	24617350	24617500	0.682	gene=*AT1G66120:-1043:3p; ID=2072; p=7.020e-009; maxwin=0.707755; maxstart=24617471; maxend=24617520
chr1	1	24623950	24624350	0.81	gene=*AT1G66140:-650:3p; ID=2073; p=8.184e-010; maxwin=0.896631; maxstart=24623982; maxend=24624031
chr1	1	24625650	24625800	0.704	gene=*AT1G66140:58:5p; ID=2074; p=7.480e-009; maxwin=0.7455052; maxstart=24625687; maxend=24625737
chr1	1	24650850	24651500	1.185	gene=*AT1G66180:-324:5p; ID=2075; p=2.216e-010; maxwin=1.37235; maxstart=24651100; maxend=24651149
chr1	1	24651800	24652200	0.856	gene=*AT1G66180:-476:3p; ID=2076; p=5.172e-009; maxwin=0.978339166666667; maxstart=24651892; maxend=24651941
chr1	1	24656600	24657550	0.903	gene=*AT1G66190:-526:5p; ID=2077; p=6.874e-010; maxwin=1.206068; maxstart=24656803; maxend=24656852
chr1	1	24675700	24677150	0.742	gene=*AT1G66220:-899:3p; ID=2078; p=3.448e-009; maxwin=0.8720674; maxstart=24675967; maxend=24676016
chr1	1	24680750	24680950	0.655	gene=*AT1G66230:-33:5p; ID=2080; p=2.665e-008; maxwin=0.6775672; maxstart=24680786; maxend=24680854
chr1	1	24701550	24701850	0.853	gene=*AT1G66260:-397:5p; ID=2081; p=2.179e-010; maxwin=0.97907; maxstart=24701665; maxend=24701725
chr1	1	24701950	24702200	0.645	gene=*AT1G66260:-22:5p; ID=2082; p=1.706e-008; maxwin=0.684255; maxstart=24702160; maxend=24702212
chr1	1	24704000	24704350	0.684	gene=*AT1G66270:-522:3p; ID=2085; p=8.914e-009; maxwin=0.7058798; maxstart=24704305; maxend=24704361
chr1	1	24718000	24718300	0.741	gene=*AT1G66290:-356:5p; ID=2089; p=5.543e-009; maxwin=0.80138; maxstart=24718092; maxend=24718146
chr1	1	24720100	24720450	0.693	gene=*AT1G66300:-115:3p; ID=2090; p=1.024e-008; maxwin=0.77413; maxstart=24720186; maxend=24720247
chr1	1	24720600	24721700	0.844	gene=*AT1G66300:-563:5p; ID=2091; p=1.181e-009; maxwin=0.9388798; maxstart=24721286; maxend=24721335
chr1	1	24726350	24726650	0.716	gene=*AT1G66310:134:3p; ID=2093; p=3.905e-009; maxwin=0.77288; maxstart=24726515; maxend=24726574
chr1	1	24727450	24727650	0.661	gene=*AT1G66310:-588:5p; ID=2095; p=1.688e-008; maxwin=0.693390333333333; maxstart=24727505; maxend=24727561
chr1	1	24729900	24732400	1.305	gene=*AT1G66320:-675:3p; ID=2097; p=2.249e-011; maxwin=2.465566; maxstart=24732080; maxend=24732129
chr1	1	24741500	24741600	0.735	gene=*AT1G66345:-168:5p; ID=2099; p=2.530e-009; maxwin=0.75413; maxstart=24741573; maxend=24741631
chr1	1	24742300	24742450	0.644	gene=*AT1G66345:-641:3p; ID=2100; p=9.215e-009; maxwin=0.653442333333333; maxstart=24742398; maxend=24742449
chr1	1	24768450	24768700	0.684	gene=*AT1G66390:-629:3p; ID=2102; p=9.647e-009; maxwin=0.723077833333333; maxstart=24768599; maxend=24768655
chr1	1	24774400	24774950	1.016	gene=*AT1G66400:-359:5p; ID=2104; p=3.921e-010; maxwin=1.333068; maxstart=24774572; maxend=24774631
chr1	1	24798950	24799750	0.803	gene=*AT1G66470:-473:5p; ID=2105; p=5.187e-009; maxwin=0.969535833333333; maxstart=24799041; maxend=24799090
chr1	1	24810300	24811700	0.874	gene=*AT1G66480:-220:5p; ID=2106; p=1.926e-009; maxwin=1.26495333333333; maxstart=24810661; maxend=24810710
chr1	1	24812100	24814100	0.99	gene=*AT1G66490:-16:3p; ID=2107; p=1.125e-009; maxwin=1.155194; maxstart=24814072; maxend=24814123
chr1	1	24814750	24815300	0.706	gene=*AT1G66500:-213:3p; ID=2108; p=1.064e-008; maxwin=0.746203166666667; maxstart=24814732; maxend=24814794
chr1	1	24815900	24816050	0.643	gene=*AT1G66500:-338:5p; ID=2109; p=1.109e-008; maxwin=0.658338166666667; maxstart=24815942; maxend=24816003
chr1	1	24827900	24828450	0.919	gene=*AT1G66540:-53:5p; ID=2110; p=5.354e-009; maxwin=1.1406306; maxstart=24828179; maxend=24828235
chr1	1	24843100	24843200	0.647	gene=*AT1G66580:-322:5p; ID=2111; p=8.696e-009; maxwin=0.662973666666667; maxstart=24843105; maxend=24843166
chr1	1	24861050	24862800	1.158	gene=*AT1G66640:-749:3p; ID=2112; p=5.315e-011; maxwin=2.125378; maxstart=24861538; maxend=24861592
chr1	1	24887750	24888300	0.689	gene=*AT1G66725:-197:3p; ID=2114; p=6.944e-009; maxwin=0.7335052; maxstart=24888036; maxend=24888086
chr1	1	24888550	24889400	0.728	gene=*AT1G66730:-404:5p; ID=2115; p=5.894e-009; maxwin=0.789255; maxstart=24889204; maxend=24889256
chr1	1	24940600	24940900	0.84	gene=*AT1G66850:-129:5p; ID=2122; p=4.841e-010; maxwin=0.9456296; maxstart=24940869; maxend=24940918
chr1	1	24961550	24961700	0.695	gene=*AT1G66890:-152:3p; ID=2125; p=1.266e-008; maxwin=0.76338; maxstart=24961587; maxend=24961638
chr1	1	25057450	25057700	0.697	gene=*AT1G67100:-178:5p; ID=2130; p=5.835e-009; maxwin=0.721619333333333; maxstart=25057551; maxend=25057600
chr1	1	25058050	25058350	0.723	gene=*AT1G67100:-310:3p; ID=2131; p=3.323e-009; maxwin=0.7683798; maxstart=25058211; maxend=25058260
chr1	1	25141100	25141250	0.723	gene=*AT1G67195:-401:3p; ID=2134; p=2.513e-009; maxwin=0.7715674; maxstart=25141220; maxend=25141270
chr1	1	25170850	25174050	1.348	gene=*AT1G67260:-520:5p; ID=2135; p=5.814e-013; maxwin=1.734568; maxstart=25173533; maxend=25173589
chr1	1	25240650	25240850	0.72	gene=*AT1G67360:-276:3p; ID=2146; p=1.511e-008; maxwin=0.7929422; maxstart=25240720; maxend=25240771
chr1	1	25266750	25266850	0.704	gene=*AT1G67430:-652:3p; ID=2148; p=4.476e-009; maxwin=0.7470058; maxstart=25266789; maxend=25266848
chr1	1	25398050	25398800	0.948	gene=*AT1G67740:-392:5p; ID=2149; p=2.228e-010; maxwin=1.147578; maxstart=25398685; maxend=25398745
chr1	1	25405450	25406350	0.795	gene=*AT1G67750:-649:5p; ID=2150; p=2.065e-009; maxwin=0.9359524; maxstart=25405612; maxend=25405661
chr1	1	25408450	25410250	1.497	gene=*AT1G67760:-107:3p; ID=2153; p=6.562e-010; maxwin=2.00779666666667; maxstart=25409688; maxend=25409747
chr1	1	25411400	25414100	1.061	gene=*AT1G67770:-1044:5p; ID=2155; p=1.379e-010; maxwin=1.381768; maxstart=25411620; maxend=25411673
chr1	1	25430250	25430350	0.653	gene=*AT1G67810:-149:5p; ID=2156; p=5.338e-009; maxwin=0.661652166666667; maxstart=25430306; maxend=25430355
chr1	1	25430600	25430750	0.686	gene=*AT1G67810:-337:3p; ID=2157; p=7.443e-009; maxwin=0.7250164; maxstart=25430636; maxend=25430685
chr1	1	25448650	25449700	0.717	gene=*AT1G67860:249:5p; ID=2159; p=4.588e-009; maxwin=0.754204333333333; maxstart=25448677; maxend=25448726
chr1	1	25507700	25508850	1.293	gene=*AT1G68040:-620:3p; ID=2163; p=1.802e-010; maxwin=1.45185833333333; maxstart=25507891; maxend=25507950
chr1	1	25530550	25530650	0.637	gene=*AT1G68120:-597:5p; ID=2164; p=3.605e-008; maxwin=0.6657044; maxstart=25530648; maxend=25530701
chr1	1	25536000	25538400	1.752	gene=*AT1G68130:-1049:3p; ID=2166; p=6.874e-011; maxwin=2.39217166666667; maxstart=25536501; maxend=25536559
chr1	1	25558950	25559350	0.694	gene=*AT1G68180:-174:3p; ID=2168; p=1.069e-008; maxwin=0.7593288; maxstart=25559076; maxend=25559125
chr1	1	25625200	25626450	1.052	gene=*AT1G68360:-250:5p; ID=2173; p=1.679e-009; maxwin=1.336456; maxstart=25625578; maxend=25625627
chr1	1	25638950	25639850	0.743	gene=*AT1G68380:101:3p; ID=2174; p=2.240e-009; maxwin=0.804881166666667; maxstart=25639639; maxend=25639696
chr1	1	25646450	25646800	0.8	gene=*AT1G68390:-228:5p; ID=2175; p=4.958e-010; maxwin=0.8785166; maxstart=25646519; maxend=25646584
chr1	1	25651750	25651900	0.647	gene=*AT1G68400:-784:5p; ID=2176; p=1.117e-008; maxwin=0.668579; maxstart=25651744; maxend=25651793
chr1	1	25652150	25652550	0.711	gene=*AT1G68400:-259:5p; ID=2177; p=8.393e-009; maxwin=0.743631; maxstart=25652459; maxend=25652518
chr1	1	25662350	25662550	0.628	gene=*AT1G68440:-486:3p; ID=2178; p=2.133e-008; maxwin=0.637224833333333; maxstart=25662503; maxend=25662552
chr1	1	25672550	25673900	1.008	gene=*AT1G68460:-620:5p; ID=2179; p=3.970e-010; maxwin=1.201766; maxstart=25673494; maxend=25673543
chr1	1	25687400	25691500	1.343	gene=*AT1G68480:-378:5p; ID=2181; p=3.806e-010; maxwin=2.009142; maxstart=25689864; maxend=25689913
chr1	1	25705450	25706200	1.027	gene=*AT1G68500:-159:5p; ID=2183; p=3.474e-009; maxwin=1.2993904; maxstart=25705805; maxend=25705854
chr1	1	25709800	25711550	0.98	gene=*AT1G68510:-130:5p; ID=2184; p=1.269e-010; maxwin=1.332268; maxstart=25711178; maxend=25711227
chr1	1	25711900	25712200	0.802	gene=*AT1G68510:132:3p; ID=2185; p=1.632e-009; maxwin=0.9011835; maxstart=25711948; maxend=25711997
chr1	1	25712700	25714850	1.737	gene=*AT1G68520:-795:5p; ID=2186; p=4.947e-012; maxwin=2.28930833333333; maxstart=25713598; maxend=25713649
chr1	1	25716250	25716650	0.703	gene=*AT1G68530:-199:3p; ID=2187; p=7.380e-009; maxwin=0.748329; maxstart=25716407; maxend=25716460
chr1	1	25716800	25717000	0.655	gene=*AT1G68530:-649:3p; ID=2188; p=7.336e-009; maxwin=0.669047666666667; maxstart=25716957; maxend=25717006
chr1	1	25717400	25718200	0.826	gene=*AT1G68530:-670:5p; ID=2189; p=2.186e-009; maxwin=1.00982883333333; maxstart=25717947; maxend=25717996
chr1	1	25738150	25738350	0.816	gene=*AT1G68560:-405:3p; ID=2191; p=5.844e-009; maxwin=0.965141166666667; maxstart=25738311; maxend=25738367
chr1	1	25785800	25785950	0.689	gene=*AT1G68670:-183:5p; ID=2193; p=8.478e-009; maxwin=0.7053292; maxstart=25785916; maxend=25785977
chr1	1	25786250	25786500	0.671	gene=*AT1G68670:-683:5p; ID=2194; p=9.933e-009; maxwin=0.694255833333333; maxstart=25786356; maxend=25786417
chr1	1	25786600	25786850	0.755	gene=*AT1G68670:-1014:3p; ID=2195; p=5.192e-009; maxwin=0.826454; maxstart=25786796; maxend=25786845
chr1	1	25850700	25851850	0.799	gene=*AT1G68800:-546:3p; ID=2197; p=1.457e-009; maxwin=0.9076415; maxstart=25851823; maxend=25851875
chr1	1	25852000	25852150	0.683	gene=*AT1G68800:-128:5p; ID=2198; p=8.578e-009; maxwin=0.709256166666667; maxstart=25852098; maxend=25852157
chr1	1	25864600	25864900	0.687	gene=*AT1G68810:36:5p; ID=2199; p=1.340e-008; maxwin=0.7162038; maxstart=25864712; maxend=25864773
chr1	1	25865050	25865500	0.725	gene=*AT1G68810:-489:5p; ID=2200; p=3.551e-009; maxwin=0.812329; maxstart=25865427; maxend=25865476
chr1	1	25865800	25867850	1.032	gene=*AT1G68810:42:3p; ID=2201; p=5.162e-010; maxwin=1.288266; maxstart=25867407; maxend=25867466
chr1	1	25873300	25874500	1.146	gene=*AT1G68825:74:5p; ID=2202; p=1.182e-009; maxwin=1.55852666666667; maxstart=25873907; maxend=25873956
chr1	1	25884000	25885300	0.912	gene=*AT1G68840:-660:5p; ID=2204; p=5.003e-010; maxwin=1.17914; maxstart=25884977; maxend=25885026
chr1	1	25888450	25888600	0.613	gene=*AT1G68850:-385:5p; ID=2205; p=3.981e-008; maxwin=0.618006333333333; maxstart=25888502; maxend=25888562
chr1	1	25986100	25990800	1.708	gene=*AT1G69120:-1526:5p; ID=2208; p=3.065e-010; maxwin=3.05295333333333; maxstart=25990000; maxend=25990056
chr1	1	25996800	25997500	0.753	gene=*AT1G69150:172:3p; ID=2212; p=4.170e-009; maxwin=0.8290164; maxstart=25997183; maxend=25997232
chr1	1	25997800	25999000	0.774	gene=*AT1G69150:-475:5p; ID=2213; p=6.792e-010; maxwin=0.8681418; maxstart=25998778; maxend=25998836
chr1	1	26010400	26010550	0.718	gene=*AT1G69170:-451:3p; ID=2215; p=4.753e-009; maxwin=0.7516416; maxstart=26010519; maxend=26010568
chr1	1	26010950	26012950	0.985	gene=*AT1G69180:-772:5p; ID=2216; p=4.646e-010; maxwin=1.399704; maxstart=26012664; maxend=26012718
chr1	1	26058550	26062400	1.889	gene=*AT1G69310:-1293:5p; ID=2222; p=1.486e-012; maxwin=3.17618166666667; maxstart=26061406; maxend=26061455
chr1	1	26064900	26066300	0.856	gene=*AT1G69320:-75:5p; ID=2224; p=1.796e-009; maxwin=1.07878766666667; maxstart=26065602; maxend=26065651
chr1	1	26108250	26108700	0.996	gene=*AT1G69440:-354:5p; ID=2226; p=8.688e-012; maxwin=1.20614; maxstart=26108424; maxend=26108473
chr1	1	26161550	26161850	0.686	gene=*AT1G69560:-282:5p; ID=2228; p=1.333e-008; maxwin=0.7165786; maxstart=26161657; maxend=26161716
chr1	1	26162050	26162200	0.631	gene=*AT1G69560:-632:3p; ID=2229; p=1.719e-008; maxwin=0.647641333333333; maxstart=26162042; maxend=26162091
chr1	1	26162300	26162600	0.717	gene=*AT1G69560:-307:3p; ID=2230; p=4.955e-009; maxwin=0.7710166; maxstart=26162427; maxend=26162481
chr1	1	26210450	26210850	0.779	gene=*AT1G69680:59:3p; ID=2232; p=3.213e-009; maxwin=0.8426935; maxstart=26210747; maxend=26210807
chr1	1	26219850	26221700	1.257	gene=*AT1G69690:-739:3p; ID=2236; p=3.980e-011; maxwin=1.744702; maxstart=26220221; maxend=26220270
chr1	1	26280900	26282200	1.027	gene=*AT1G69810:-649:3p; ID=2240; p=4.888e-011; maxwin=1.223892; maxstart=26281477; maxend=26281526
chr1	1	26298150	26298300	0.83	gene=*AT1G69840:-902:3p; ID=2241; p=5.772e-011; maxwin=0.9112048; maxstart=26298215; maxend=26298264
chr1	1	26322650	26323250	0.717	gene=*AT1G69870:-933:3p; ID=2242; p=3.488e-009; maxwin=0.777704; maxstart=26323028; maxend=26323077
chr1	1	26325000	26326600	0.797	gene=*AT1G69880:-658:5p; ID=2243; p=1.875e-009; maxwin=0.9317666; maxstart=26326328; maxend=26326377
chr1	1	26366850	26367000	0.884	gene=*AT1G70000:16:3p; ID=2245; p=5.787e-011; maxwin=0.972252; maxstart=26366970; maxend=26367021
chr1	1	26381050	26381900	0.92	gene=*AT1G70020:-442:5p; ID=2246; p=1.683e-009; maxwin=1.262016; maxstart=26381076; maxend=26381131
chr1	1	26417950	26418100	0.664	gene=*AT1G70140:-868:5p; ID=2249; p=1.780e-008; maxwin=0.696454; maxstart=26417936; maxend=26417985
chr1	1	26427550	26428700	0.895	gene=*AT1G70170:-588:5p; ID=2250; p=6.715e-011; maxwin=1.1325168; maxstart=26428526; maxend=26428577
chr1	1	26445850	26446100	0.947	gene=*AT1G70210:-517:3p; ID=2252; p=6.440e-011; maxwin=1.1269546; maxstart=26445915; maxend=26445972
chr1	1	26457300	26457400	0.631	gene=*AT1G70250:-722:5p; ID=2253; p=1.688e-008; maxwin=0.6359225; maxstart=26457346; maxend=26457406
chr1	1	26462450	26462950	0.828	gene=*AT1G70260:-413:5p; ID=2254; p=4.699e-009; maxwin=1.024704; maxstart=26462901; maxend=26462951
chr1	1	26476800	26476950	0.66	gene=*AT1G70290:-1574:5p; ID=2260; p=1.091e-008; maxwin=0.688214166666667; maxstart=26476902; maxend=26476952
chr1	1	26580200	26581750	0.791	gene=*AT1G70510:-826:5p; ID=2263; p=1.610e-009; maxwin=0.8732156; maxstart=26581137; maxend=26581188
chr1	1	26594200	26594600	0.819	gene=*AT1G70530:-642:5p; ID=2264; p=1.243e-009; maxwin=0.931904; maxstart=26594415; maxend=26594464
chr1	1	26597600	26597750	0.698	gene=*AT1G70540:-82:5p; ID=2265; p=7.232e-009; maxwin=0.7403406; maxstart=26597614; maxend=26597665
chr1	1	26608550	26609600	1.168	gene=*AT1G70560:-557:5p; ID=2266; p=4.320e-011; maxwin=1.649904; maxstart=26608895; maxend=26608944
chr1	1	26609700	26610350	0.894	gene=*AT1G70560:-1141:3p; ID=2267; p=1.950e-009; maxwin=1.01177933333333; maxstart=26610107; maxend=26610156
chr1	1	26610650	26610850	0.67	gene=*AT1G70560:-416:3p; ID=2268; p=1.628e-008; maxwin=0.7002156; maxstart=26610767; maxend=26610816
chr1	1	26639650	26640700	1.336	gene=*AT1G70640:-257:5p; ID=2270; p=7.133e-010; maxwin=1.691966; maxstart=26640342; maxend=26640391
chr1	1	26648750	26648950	0.72	gene=*AT1G70670:-605:5p; ID=2271; p=1.686e-009; maxwin=0.759122; maxstart=26648843; maxend=26648893
chr1	1	26655500	26656450	0.803	gene=*AT1G70690:-299:5p; ID=2272; p=6.004e-010; maxwin=0.8729652; maxstart=26656277; maxend=26656326
chr1	1	26669850	26670300	0.72	gene=*AT1G70720:-5:5p; ID=2274; p=3.738e-009; maxwin=0.785278; maxstart=26670216; maxend=26670265
chr1	1	26716850	26716950	0.653	gene=*AT1G70840:-256:3p; ID=2279; p=5.561e-009; maxwin=0.662767666666667; maxstart=26716950; maxend=26716999
chr1	1	26719150	26719250	0.639	gene=*AT1G70850:-672:3p; ID=2280; p=1.191e-008; maxwin=0.652767666666667; maxstart=26719206; maxend=26719255
chr1	1	26719700	26720050	0.761	gene=*AT1G70850:-616:5p; ID=2281; p=4.775e-009; maxwin=0.8279658; maxstart=26719921; maxend=26719970
chr1	1	26720200	26720550	0.807	gene=*AT1G70850:-116:5p; ID=2282; p=2.428e-010; maxwin=0.9009656; maxstart=26720257; maxend=26720306
chr1	1	26726600	26727200	0.815	gene=*AT1G70880:-357:3p; ID=2285; p=4.435e-009; maxwin=1.1015272; maxstart=26726660; maxend=26726720
chr1	1	26729050	26730450	0.959	gene=*AT1G70890:-456:5p; ID=2288; p=6.059e-010; maxwin=1.20839166666667; maxstart=26729698; maxend=26729747
chr1	1	26731050	26732600	0.875	gene=*AT1G70895:-264:5p; ID=2289; p=4.508e-009; maxwin=1.19964166666667; maxstart=26731953; maxend=26732002
chr1	1	26738150	26738400	0.689	gene=*AT1G70910:-27:3p; ID=2292; p=6.837e-009; maxwin=0.7057782; maxstart=26738366; maxend=26738418
chr1	1	26746800	26747050	0.785	gene=*AT1G70940:-209:5p; ID=2293; p=3.430e-010; maxwin=0.833913666666667; maxstart=26746907; maxend=26746956
chr1	1	26747900	26748000	0.635	gene=*AT1G70940:-1234:5p; ID=2294; p=2.268e-008; maxwin=0.665319666666667; maxstart=26747897; maxend=26747946
chr1	1	26765550	26766250	0.833	gene=*AT1G70980:101:5p; ID=2297; p=8.933e-010; maxwin=0.921278; maxstart=26765859; maxend=26765908
chr1	1	26771250	26771750	0.847	gene=*AT1G70990:-238:5p; ID=2298; p=2.240e-009; maxwin=0.9790288; maxstart=26771469; maxend=26771529
chr1	1	26773500	26773700	0.671	gene=*AT1G71000:-173:5p; ID=2299; p=1.542e-008; maxwin=0.698028; maxstart=26773614; maxend=26773663
chr1	1	26777050	26778400	1.034	gene=*AT1G71002:338:5p; ID=2301; p=1.446e-009; maxwin=1.451214; maxstart=26777366; maxend=26777423
chr1	1	26799150	26800100	0.858	gene=*AT1G71030:-401:5p; ID=2303; p=1.017e-009; maxwin=1.05292333333333; maxstart=26800060; maxend=26800113
chr1	1	26803800	26804050	0.969	gene=*AT1G71040:-59:5p; ID=2304; p=1.633e-012; maxwin=1.0964642; maxstart=26803965; maxend=26804018
chr1	1	26806500	26808400	0.876	gene=*AT1G71050:-504:5p; ID=2305; p=6.560e-010; maxwin=1.022925; maxstart=26807331; maxend=26807387
chr1	1	26818800	26819250	0.929	gene=*AT1G71100:-308:3p; ID=2306; p=3.469e-009; maxwin=1.072716; maxstart=26818884; maxend=26818933
chr1	1	26826900	26827100	0.772	gene=*AT1G71130:-192:3p; ID=2307; p=4.052e-010; maxwin=0.8324656; maxstart=26827098; maxend=26827161
chr1	1	26903550	26903850	0.72	gene=*AT1G71380:-254:3p; ID=2308; p=6.328e-009; maxwin=0.789028; maxstart=26903632; maxend=26903681
chr1	1	26909900	26910250	0.737	gene=*AT1G71390:40:5p; ID=2312; p=8.540e-009; maxwin=0.8320908; maxstart=26909961; maxend=26910018
chr1	1	26912300	26912450	0.688	gene=*AT1G71390:-94:3p; ID=2314; p=2.061e-008; maxwin=0.7002782; maxstart=26912381; maxend=26912433
chr1	1	26957450	26958000	0.774	gene=*AT1G71692:-1064:5p; ID=2317; p=4.264e-009; maxwin=0.850278; maxstart=26957661; maxend=26957719
chr1	1	26969750	26970000	0.692	gene=*AT1G71695:-475:3p; ID=2318; p=8.997e-009; maxwin=0.7503408; maxstart=26969805; maxend=26969854
chr1	1	26970100	26970250	0.682	gene=*AT1G71695:-175:3p; ID=2319; p=1.079e-008; maxwin=0.7225282; maxstart=26970190; maxend=26970247
chr1	1	27037550	27038150	0.84	gene=*AT1G71870:-707:5p; ID=2321; p=3.510e-009; maxwin=0.960653; maxstart=27037727; maxend=27037776
chr1	1	27058000	27059150	0.795	gene=*AT1G71880:-733:5p; ID=2322; p=2.896e-009; maxwin=0.875631666666667; maxstart=27058603; maxend=27058655
chr1	1	27062150	27062550	0.724	gene=*AT1G71890:-249:5p; ID=2323; p=7.854e-009; maxwin=0.790778; maxstart=27062337; maxend=27062386
chr1	1	27076700	27079900	1.123	gene=*AT1G71930:1502:5p; ID=2325; p=1.669e-009; maxwin=1.705966; maxstart=27078985; maxend=27079042
chr1	1	27080600	27081350	0.812	gene=*AT1G71930:-644:3p; ID=2326; p=3.492e-009; maxwin=0.9069652; maxstart=27080944; maxend=27080993
chr1	1	27091350	27091450	0.695	gene=*AT1G71960:-510:5p; ID=2327; p=1.912e-008; maxwin=0.7157782; maxstart=27091368; maxend=27091417
chr1	1	27096650	27096800	0.741	gene=*AT1G71970:-35:5p; ID=2328; p=3.157e-009; maxwin=0.8117774; maxstart=27096664; maxend=27096715
chr1	1	27103550	27103650	0.626	gene=*AT1G71980:-201:3p; ID=2331; p=2.426e-008; maxwin=0.6388615; maxstart=27103605; maxend=27103654
chr1	1	27117650	27117950	0.85	gene=*AT1G72040:-204:5p; ID=2332; p=3.274e-010; maxwin=0.965007166666667; maxstart=27117748; maxend=27117801
chr1	1	27145650	27146800	0.832	gene=*AT1G72140:-749:5p; ID=2337; p=2.140e-010; maxwin=0.980320333333333; maxstart=27145850; maxend=27145899
chr1	1	27147250	27147750	0.818	gene=*AT1G72140:-652:3p; ID=2338; p=8.471e-009; maxwin=0.9532375; maxstart=27147345; maxend=27147407
chr1	1	27152200	27152800	0.852	gene=*AT1G72150:-378:5p; ID=2340; p=1.868e-009; maxwin=1.0621532; maxstart=27152566; maxend=27152615
chr1	1	27153950	27154300	0.736	gene=*AT1G72150:-517:3p; ID=2341; p=1.056e-009; maxwin=0.7760906; maxstart=27154051; maxend=27154100
chr1	1	27174150	27174250	0.64	gene=*AT1G72200:-743:3p; ID=2342; p=1.076e-008; maxwin=0.648965666666667; maxstart=27174154; maxend=27174203
chr1	1	27182800	27186450	1.089	gene=*AT1G72210:-1173:5p; ID=2346; p=6.738e-010; maxwin=1.611592; maxstart=27184868; maxend=27184917
chr1	1	27188950	27189200	0.743	gene=*AT1G72220:-417:5p; ID=2348; p=2.291e-009; maxwin=0.8003406; maxstart=27189171; maxend=27189220
chr1	1	27214550	27214700	0.635	gene=*AT1G72270:-159:5p; ID=2349; p=1.835e-008; maxwin=0.658549166666667; maxstart=27214653; maxend=27214702
chr1	1	27218500	27221000	1.527	gene=*AT1G72290:-299:5p; ID=2350; p=6.420e-012; maxwin=2.039526; maxstart=27220045; maxend=27220095
chr1	1	27268550	27269450	1.344	gene=*AT1G72430:-292:5p; ID=2351; p=1.788e-010; maxwin=1.594468; maxstart=27269095; maxend=27269144
chr1	1	27272050	27272400	0.831	gene=*AT1G72440:-398:3p; ID=2352; p=6.962e-010; maxwin=0.9421526; maxstart=27272186; maxend=27272243
chr1	1	27315300	27315600	0.787	gene=*AT1G72520:-966:3p; ID=2353; p=4.731e-009; maxwin=0.8863404; maxstart=27315463; maxend=27315512
chr1	1	27334550	27337450	1.214	gene=*AT1G72570:-957:5p; ID=2355; p=8.919e-010; maxwin=1.807342; maxstart=27335372; maxend=27335421
chr1	1	27339800	27339900	0.631	gene=*AT1G72590:-587:5p; ID=2357; p=1.693e-008; maxwin=0.637507333333333; maxstart=27339853; maxend=27339911
chr1	1	27341550	27342200	0.755	gene=*AT1G72600:-88:5p; ID=2359; p=4.271e-009; maxwin=0.8697782; maxstart=27342053; maxend=27342102
chr1	1	27386950	27387350	0.984	gene=*AT1G72750:-123:5p; ID=2360; p=5.287e-010; maxwin=1.121715; maxstart=27387107; maxend=27387159
chr1	1	27387500	27387850	0.78	gene=*AT1G72750:-511:3p; ID=2361; p=2.590e-009; maxwin=0.8710286; maxstart=27387657; maxend=27387706
chr1	1	27466650	27466900	0.808	gene=*AT1G73000:-119:5p; ID=2363; p=1.658e-009; maxwin=0.890319166666667; maxstart=27466795; maxend=27466851
chr1	1	27468450	27468700	0.816	gene=*AT1G73010:-342:3p; ID=2364; p=1.924e-009; maxwin=0.9132774; maxstart=27468500; maxend=27468551
chr1	1	27469000	27469250	0.806	gene=*AT1G73010:-792:5p; ID=2365; p=1.142e-009; maxwin=0.887819333333333; maxstart=27469105; maxend=27469154
chr1	1	27469550	27469750	0.688	gene=*AT1G73010:-267:5p; ID=2366; p=5.536e-009; maxwin=0.715215666666667; maxstart=27469710; maxend=27469771
chr1	1	27477100	27477450	0.897	gene=*AT1G73020:60:5p; ID=2367; p=4.774e-009; maxwin=1.1515276; maxstart=27477276; maxend=27477329
chr1	1	27571200	27571450	0.687	gene=*AT1G73325:-146:3p; ID=2369; p=8.405e-009; maxwin=0.736153; maxstart=27571240; maxend=27571291
chr1	1	27572500	27572800	0.68	gene=*AT1G73330:-271:3p; ID=2371; p=1.113e-008; maxwin=0.6995908; maxstart=27572560; maxend=27572619
chr1	1	27605300	27606850	1.287	gene=*AT1G73410:-782:5p; ID=2373; p=6.258e-011; maxwin=1.72630833333333; maxstart=27605597; maxend=27605646
chr1	1	27633300	27633450	0.697	gene=*AT1G73480:-775:5p; ID=2374; p=1.566e-009; maxwin=0.7261535; maxstart=27633407; maxend=27633456
chr1	1	27643200	27643400	0.783	gene=*AT1G73500:-548:3p; ID=2376; p=5.609e-009; maxwin=0.9063394; maxstart=27643285; maxend=27643334
chr1	1	27643900	27644150	0.841	gene=*AT1G73500:-165:5p; ID=2377; p=2.501e-010; maxwin=0.9271548; maxstart=27644000; maxend=27644065
chr1	1	27646000	27646750	0.839	gene=*AT1G73510:-328:3p; ID=2378; p=1.549e-009; maxwin=0.995058833333333; maxstart=27646153; maxend=27646211
chr1	1	27663800	27664100	0.703	gene=*AT1G73590:-616:5p; ID=2380; p=7.080e-009; maxwin=0.729017666666667; maxstart=27663952; maxend=27664011
chr1	1	27682250	27683550	1	gene=*AT1G73610:-568:3p; ID=2381; p=1.328e-010; maxwin=1.219466; maxstart=27682456; maxend=27682505
chr1	1	27685150	27685850	1.048	gene=*AT1G73620:-431:5p; ID=2382; p=1.381e-009; maxwin=1.362966; maxstart=27685412; maxend=27685461
chr1	1	27686150	27686850	0.829	gene=*AT1G73620:-291:3p; ID=2383; p=3.672e-009; maxwin=1.0129672; maxstart=27686237; maxend=27686298
chr1	1	27751100	27751800	0.738	gene=*AT1G73805:-1389:5p; ID=2387; p=5.252e-009; maxwin=0.899716; maxstart=27751580; maxend=27751632
chr1	1	27752200	27753200	1.093	gene=*AT1G73805:-139:5p; ID=2389; p=4.722e-009; maxwin=1.612406; maxstart=27752845; maxend=27752894
chr1	1	27756000	27756900	0.774	gene=*AT1G73810:-389:3p; ID=2390; p=5.531e-009; maxwin=0.9169662; maxstart=27756559; maxend=27756608
chr1	1	27772400	27773550	0.888	gene=*AT1G73850:-1143:3p; ID=2391; p=1.078e-009; maxwin=1.0795278; maxstart=27772970; maxend=27773019
chr1	1	27783800	27784050	0.679	gene=*AT1G73870:-412:3p; ID=2392; p=1.531e-008; maxwin=0.7164666; maxstart=27783971; maxend=27784020
chr1	1	27789550	27789850	0.756	gene=*AT1G73880:-765:3p; ID=2393; p=2.083e-009; maxwin=0.8367166; maxstart=27789645; maxend=27789695
chr1	1	27855650	27855800	0.699	gene=*AT1G74070:-576:3p; ID=2396; p=1.291e-008; maxwin=0.7138412; maxstart=27855673; maxend=27855722
chr1	1	27856350	27856600	0.821	gene=*AT1G74070:-162:5p; ID=2397; p=4.057e-010; maxwin=0.9166542; maxstart=27856388; maxend=27856437
chr1	1	27994750	27994950	0.761	gene=*AT1G74470:-24:5p; ID=2399; p=5.161e-009; maxwin=0.855217; maxstart=27994832; maxend=27994884
chr1	1	27995350	27995750	0.779	gene=*AT1G74470:-724:5p; ID=2400; p=1.244e-009; maxwin=0.8329042; maxstart=27995437; maxend=27995486
chr1	1	28001000	28002600	0.987	gene=*AT1G74500:36:3p; ID=2401; p=2.174e-009; maxwin=1.30566166666667; maxstart=28002043; maxend=28002094
chr1	1	28023300	28023400	0.637	gene=*AT1G74560:-360:5p; ID=2402; p=1.348e-008; maxwin=0.65056; maxstart=28023352; maxend=28023405
chr1	1	28031800	28032550	0.88	gene=*AT1G74620:-262:5p; ID=2403; p=1.057e-009; maxwin=0.983216; maxstart=28032152; maxend=28032204
chr1	1	28045050	28045350	0.699	gene=*AT1G74650:-348:5p; ID=2404; p=7.301e-009; maxwin=0.740924833333333; maxstart=28045316; maxend=28045371
chr1	1	28045650	28046250	0.835	gene=*AT1G74650:-706:3p; ID=2405; p=2.030e-009; maxwin=1.011154; maxstart=28045976; maxend=28046025
chr1	1	28050400	28051950	1.088	gene=*AT1G74660:62:3p; ID=2408; p=1.031e-009; maxwin=1.314205; maxstart=28051712; maxend=28051761
chr1	1	28126800	28127000	0.824	gene=*AT1G74860:80:5p; ID=2409; p=2.397e-010; maxwin=0.9276536; maxstart=28126862; maxend=28126911
chr1	1	28167350	28167500	0.701	gene=*AT1G75000:-114:5p; ID=2410; p=2.259e-009; maxwin=0.746706166666667; maxstart=28167346; maxend=28167395
chr1	1	28183700	28183900	0.736	gene=*AT1G75050:-23:5p; ID=2411; p=3.534e-009; maxwin=0.7999662; maxstart=28183887; maxend=28183941
chr1	1	28194350	28194650	0.703	gene=*AT1G75100:-23:3p; ID=2412; p=5.665e-009; maxwin=0.740560166666667; maxstart=28194503; maxend=28194552
chr1	1	28213350	28213550	0.698	gene=*AT1G75160:-352:5p; ID=2413; p=5.653e-009; maxwin=0.7464666; maxstart=28213442; maxend=28213495
chr1	1	28223350	28223600	0.845	gene=*AT1G75190:-413:3p; ID=2415; p=4.234e-010; maxwin=0.9487778; maxstart=28223551; maxend=28223600
chr1	1	28245400	28246200	0.915	gene=*AT1G75240:-617:3p; ID=2418; p=6.666e-010; maxwin=1.066154; maxstart=28245673; maxend=28245722
chr1	1	28300500	28300600	0.826	gene=*AT1G75400:30:5p; ID=2422; p=1.197e-008; maxwin=0.918217; maxstart=28300576; maxend=28300625
chr1	1	28320350	28322450	1.049	gene=*AT1G75450:-623:5p; ID=2423; p=7.117e-010; maxwin=1.287654; maxstart=28320705; maxend=28320757
chr1	1	28334650	28334800	0.666	gene=*AT1G75470:-236:3p; ID=2425; p=5.323e-009; maxwin=0.690508166666667; maxstart=28334752; maxend=28334801
chr1	1	28339400	28340450	1.025	gene=*AT1G75490:-442:3p; ID=2426; p=1.164e-009; maxwin=1.18092483333333; maxstart=28339551; maxend=28339600
chr1	1	28341800	28341950	0.725	gene=*AT1G75500:-429:3p; ID=2427; p=1.981e-009; maxwin=0.753404; maxstart=28341910; maxend=28341968
chr1	1	28342450	28342900	0.844	gene=*AT1G75500:-1227:5p; ID=2428; p=3.562e-009; maxwin=1.0683428; maxstart=28342735; maxend=28342784
chr1	1	28343050	28344000	1.163	gene=*AT1G75500:-377:5p; ID=2429; p=8.933e-010; maxwin=1.49159; maxstart=28343725; maxend=28343774
chr1	1	28355300	28357350	1.305	gene=*AT1G75520:-831:5p; ID=2433; p=8.756e-010; maxwin=1.891404; maxstart=28356627; maxend=28356678
chr1	1	28370500	28371000	0.899	gene=*AT1G75540:-563:3p; ID=2438; p=3.404e-009; maxwin=1.05061316666667; maxstart=28370973; maxend=28371022
chr1	1	28373000	28373650	1.125	gene=*AT1G75550:-227:3p; ID=2439; p=1.402e-009; maxwin=1.615716; maxstart=28373127; maxend=28373178
chr1	1	28376300	28376750	0.896	gene=*AT1G75560:-377:5p; ID=2440; p=1.765e-009; maxwin=1.0430282; maxstart=28376512; maxend=28376563
chr1	1	28432400	28432950	0.842	gene=*AT1G75710:-308:5p; ID=2448; p=4.121e-009; maxwin=1.0427166; maxstart=28432947; maxend=28432996
chr1	1	28433550	28433800	0.744	gene=*AT1G75710:-1235:3p; ID=2449; p=1.439e-009; maxwin=0.7926542; maxstart=28433663; maxend=28433722
chr1	1	28434300	28434700	0.732	gene=*AT1G75710:-410:3p; ID=2450; p=7.961e-009; maxwin=0.797747833333333; maxstart=28434598; maxend=28434647
chr1	1	28458100	28461300	1.251	gene=*AT1G75790:-1258:3p; ID=2453; p=1.529e-010; maxwin=1.965406; maxstart=28458454; maxend=28458515
chr1	1	28490600	28490900	0.745	gene=*AT1G75870:-304:3p; ID=2454; p=1.533e-009; maxwin=0.795779; maxstart=28490684; maxend=28490733
chr1	1	28495300	28495600	0.706	gene=*AT1G75880:-675:3p; ID=2455; p=6.299e-009; maxwin=0.7433414; maxstart=28495583; maxend=28495644
chr1	1	28510250	28510350	0.621	gene=*AT1G75920:-529:3p; ID=2457; p=2.612e-008; maxwin=0.624674833333333; maxstart=28510296; maxend=28510355
chr1	1	28554250	28554350	0.7	gene=*AT1G76080:-13:5p; ID=2460; p=1.268e-008; maxwin=0.7157166; maxstart=28554214; maxend=28554263
chr1	1	28558550	28559300	0.815	gene=*AT1G76100:-44:3p; ID=2461; p=3.406e-009; maxwin=0.9168416; maxstart=28558780; maxend=28558829
chr1	1	28559500	28559750	0.702	gene=*AT1G76100:-37:5p; ID=2462; p=3.058e-009; maxwin=0.7458416; maxstart=28559660; maxend=28559714
chr1	1	28572950	28575350	1.206	gene=*AT1G76135:328:3p; ID=2465; p=8.731e-011; maxwin=1.976705; maxstart=28573498; maxend=28573556
chr1	1	28583050	28583150	0.719	gene=*AT1G76160:-264:3p; ID=2466; p=1.377e-008; maxwin=0.761403; maxstart=28583078; maxend=28583127
chr1	1	28604500	28605750	0.885	gene=*AT1G76230:-211:5p; ID=2469; p=1.839e-009; maxwin=1.122592; maxstart=28604825; maxend=28604878
chr1	1	28607900	28609100	0.922	gene=*AT1G76240:-323:5p; ID=2471; p=3.180e-009; maxwin=1.258154; maxstart=28608800; maxend=28608857
chr1	1	28611600	28611700	0.637	gene=*AT1G76250:-306:3p; ID=2472; p=1.325e-008; maxwin=0.644102166666667; maxstart=28611660; maxend=28611709
chr1	1	28612050	28612150	0.648	gene=*AT1G76250:-756:3p; ID=2473; p=1.141e-008; maxwin=0.664727; maxstart=28612100; maxend=28612149
chr1	1	28612550	28614250	1.101	gene=*AT1G76250:-622:5p; ID=2474; p=1.431e-009; maxwin=1.501592; maxstart=28613421; maxend=28613474
chr1	1	28677200	28677650	0.826	gene=*AT1G76420:-502:3p; ID=2476; p=4.945e-009; maxwin=0.8980914; maxstart=28677623; maxend=28677672
chr1	1	28684250	28685000	0.744	gene=*AT1G76430:-796:3p; ID=2479; p=7.043e-009; maxwin=0.8265914; maxstart=28684974; maxend=28685031
chr1	1	28686200	28686500	0.72	gene=*AT1G76430:-539:5p; ID=2480; p=3.374e-009; maxwin=0.7399875; maxstart=28686405; maxend=28686454
chr1	1	28700600	28700950	0.991	gene=*AT1G76490:-121:5p; ID=2481; p=1.052e-010; maxwin=1.14191383333333; maxstart=28700749; maxend=28700798
chr1	1	28701300	28701450	0.647	gene=*AT1G76490:-721:5p; ID=2482; p=8.174e-009; maxwin=0.656758166666667; maxstart=28701299; maxend=28701350
chr1	1	28703300	28703550	0.731	gene=*AT1G76490:-262:3p; ID=2483; p=1.254e-008; maxwin=0.838342; maxstart=28703390; maxend=28703446
chr1	1	28709900	28711900	1.679	gene=*AT1G76500:-479:5p; ID=2484; p=3.611e-010; maxwin=2.34059; maxstart=28710365; maxend=28710423
chr1	1	28772400	28772600	0.699	gene=*AT1G76650:89:5p; ID=2488; p=9.013e-009; maxwin=0.7570912; maxstart=28772546; maxend=28772598
chr1	1	28834500	28834800	0.703	gene=*AT1G76800:-448:5p; ID=2491; p=5.695e-009; maxwin=0.747717; maxstart=28834724; maxend=28834773
chr1	1	28870400	28870600	0.716	gene=*AT1G76880:-106:5p; ID=2492; p=8.963e-009; maxwin=0.7883734; maxstart=28870519; maxend=28870568
chr1	1	28897900	28898500	0.761	gene=*AT1G76920:-370:3p; ID=2499; p=3.354e-009; maxwin=0.8558112; maxstart=28898115; maxend=28898165
chr1	1	28900550	28901250	0.774	gene=*AT1G76930:-705:3p; ID=2500; p=4.269e-009; maxwin=0.898310833333333; maxstart=28900755; maxend=28900804
chr1	1	28937050	28937300	0.975	gene=*AT1G76990:-119:5p; ID=2501; p=4.905e-013; maxwin=1.1067492; maxstart=28937153; maxend=28937204
chr1	1	28994750	28996500	1.171	gene=*AT1G77145:-615:5p; ID=2502; p=7.726e-012; maxwin=1.449124; maxstart=28995426; maxend=28995475
chr1	1	28997750	28998050	0.774	gene=*AT1G77150:-130:3p; ID=2503; p=8.252e-010; maxwin=0.834124; maxstart=28997918; maxend=28997967
chr1	1	29000100	29001500	0.947	gene=*AT1G77160:-688:5p; ID=2504; p=1.590e-009; maxwin=1.322312; maxstart=29000373; maxend=29000422
chr1	1	29003050	29003350	0.758	gene=*AT1G77170:-259:3p; ID=2505; p=4.238e-009; maxwin=0.8203118; maxstart=29003131; maxend=29003180
chr1	1	29008950	29010650	1.625	gene=*AT1G77200:-185:5p; ID=2507; p=1.150e-010; maxwin=2.616434; maxstart=29009796; maxend=29009845
chr1	1	29090850	29091000	0.679	gene=*AT1G77400:-220:5p; ID=2510; p=5.394e-009; maxwin=0.6924364; maxstart=29090887; maxend=29090936
chr1	1	29151750	29151950	0.744	gene=*AT1G77580:-628:5p; ID=2511; p=9.965e-009; maxwin=0.808999; maxstart=29151765; maxend=29151823
chr1	1	29183400	29184500	1.02	gene=*AT1G77640:-319:5p; ID=2512; p=2.024e-009; maxwin=1.33781; maxstart=29183916; maxend=29183965
chr1	1	29206200	29206350	0.708	gene=*AT1G77690:-440:3p; ID=2515; p=1.243e-009; maxwin=0.752687166666667; maxstart=29206304; maxend=29206360
chr1	1	29209750	29211250	1.029	gene=*AT1G77700:-611:3p; ID=2516; p=1.058e-009; maxwin=1.31131; maxstart=29210788; maxend=29210842
chr1	1	29225700	29226150	0.736	gene=*AT1G77740:-493:5p; ID=2517; p=5.654e-009; maxwin=0.799717833333333; maxstart=29225747; maxend=29225796
chr1	1	29244150	29244350	0.694	gene=*AT1G77760:-89:5p; ID=2518; p=2.295e-009; maxwin=0.737842666666667; maxstart=29244253; maxend=29244309
chr1	1	29253800	29254650	0.924	gene=*AT1G77780:-197:5p; ID=2519; p=2.300e-009; maxwin=1.0710715; maxstart=29253948; maxend=29253997
chr1	1	29255500	29256550	0.907	gene=*AT1G77790:-439:3p; ID=2521; p=1.823e-010; maxwin=1.085688; maxstart=29255789; maxend=29255838
chr1	1	29258500	29258850	0.852	gene=*AT1G77800:-385:5p; ID=2522; p=2.133e-010; maxwin=0.941437; maxstart=29258615; maxend=29258664
chr1	1	29311000	29312300	1.384	gene=*AT1G77950:201:5p; ID=2524; p=1.809e-009; maxwin=1.787312; maxstart=29311745; maxend=29311796
chr1	1	29317250	29317400	0.687	gene=*AT1G77960:-1140:5p; ID=2525; p=1.317e-008; maxwin=0.7336242; maxstart=29317371; maxend=29317424
chr1	1	29348250	29348550	0.798	gene=*AT1G78030:-318:3p; ID=2530; p=3.905e-009; maxwin=0.8999372; maxstart=29348387; maxend=29348436
chr1	1	29369750	29370850	0.839	gene=*AT1G78080:-666:3p; ID=2534; p=2.215e-009; maxwin=1.01997816666667; maxstart=29370203; maxend=29370252
[truncated: 6,543 more rows]
