# Supplementary material for: EMF1 and PRC2 Cooperate to Repress Key Regulators of Arabidopsis Development
Source: PLoS Genet. 2012 Mar 22;8(3):e1002512. doi: 10.1371/journal.pgen.1002512 (PMC3310727; doi:10.1371/journal.pgen.1002512)
Supplement: Table S3 — Overrepresented GO categories (molecular function, developmental, hormone response and stress) in EMF1_K27 genes. (XLS) [file pgen.1002512.s007.xls]

## Sheet: Sheet1
Table S3. Overrepresented GO categories (molecular function, developmental, hormone response and stress) in EMF1_K27 genes
- GO categories in Table 1 are further subdived into additional categories. Dataset is based on TAIR 8.
Molecular Function			GO Category	Genome	EMF1_K27	Ratio(log)	p-value
DNA binding		DNA or RNA binding	GO:0003677	1412	332	1.03985	0
nucleic acid binding		nucleic acid binding	GO:0003676	761	103	0.243086	0.00984841
nucleus		nucleus	GO:0005634	2165	417	0.752091	0
regulation of transcription		transcription | other cellular processes | other metabolic processes	GO:0045449	781	246	1.46167	0
regulation of transcription, DNA-dependent		transcription | other cellular processes | other metabolic processes	GO:0006355	838	248	1.37173	0
transcription factor activity		transcription factor activity	GO:0003700	1678	922	2.26443	0
transcription activator activity		other molecular functions	GO:0016563	109	30	1.26704	1.08097e-05
negative regulation of transcription		transcription | other cellular processes | other metabolic processes	GO:0016481	34	9	1.2108	0.0114653
gene silencing by miRNA		other cellular processes	GO:0035195	56	22	1.78042	8.131e-07
Developmental Process			GO Category	Genome	EMF1_K27	Ratio(log)	p-value
Meristem Development	meristem determinacy	developmental processes	GO:0010022	4	4	3.12834	0.0011547
	meristem initiation	developmental processes	GO:0010014	8	4	2.12834	0.011693
	maintenance of floral meristem identity	developmental processes | other cellular processes	GO:0010076	6	5	2.8653	0.000638204
	maintenance of inflorescence meristem identity	developmental processes | other cellular processes	GO:0010077	3	3	3.12834	0.00477577
	regulation of floral meristem growth	developmental processes	GO:0010080	2	2	3.12834	0.020809
	stem cell maintenance	other cellular processes	GO:0019827	6	4	2.54338	0.00465053
	Total			29	22		1.40328e-09
Flower Development	flower morphogenesis	developmental processes	GO:0048439	3	2	2.54338	0.0417606
	carpel development	developmental processes	GO:0048440	15	12	2.80641	2.43827e-07
	petal development	developmental processes	GO:0048441	14	8	2.32098	0.000215967
	stamen development	developmental processes	GO:0048443	19	8	1.88041	0.00140301
	carpel formation	developmental processes	GO:0048462	3	3	3.12834	0.00477577
	style development	developmental processes	GO:0048479	3	3	3.12834	0.00477577
	stigma development	developmental processes	GO:0048480	2	2	3.12834	0.020809
	ovule development	developmental processes	GO:0048481	28	14	2.12834	5.5593e-06
	anther development	developmental processes	GO:0048653	9	5	2.28034	0.00343888
	anther dehiscence	developmental processes	GO:0009901	10	4	1.80641	0.0227108
	flower development	developmental processes	GO:0009908	80	22	1.26584	0.000133659
	positive regulation of flower development	developmental processes	GO:0009911	30	7	1.0288	0.0359226
	megasporogenesis	developmental processes | other cellular processes	GO:0009554	3	3	3.12834	0.00477577
	microsporogenesis	developmental processes | other cellular processes	GO:0009556	20	6	1.39137	0.0201921
	inflorescence development	developmental processes	GO:0010229	7	3	1.90595	0.038398
	floral meristem determinacy	developmental processes	GO:0010582	7	4	2.32098	0.00768463
	sexual reproduction	other biological processes	GO:0019953	16	6	1.7133	0.00836347
	specification of floral organ identity	developmental processes	GO:0010093	9	4	1.95841	0.0167059
	Total			278	116		1.92197e-26
Leaf Development	leaf morphogenesis	developmental processes	GO:0009965	47	17	1.66121	3.39612e-05
	leaf development	developmental processes	GO:0048366	88	16	0.668907	0.0225373
	trichome differentiation	developmental processes | other cellular processes	GO:0010026	17	9	2.2108	0.000156473
	cotyledon vascular tissue pattern formation	developmental processes	GO:0010588	10	4	1.80641	0.0227108
	shoot development	developmental processes	GO:0048367	59	11	0.705127	0.0388108
	cotyledon development	developmental processes	GO:0048825	26	14	2.23525	2.47609e-06
	secondary shoot formation	developmental processes	GO:0010223	12	9	2.7133	1.20604e-05
	Total			259	80		8.96774e-13
Vascular Development	xylem and phloem pattern formation	developmental processes	GO:0010051	20	6	1.39137	0.0201921
	phloem or xylem histogenesis	developmental processes	GO:0010087	19	6	1.46537	0.0166414
	xylem development	developmental processes	GO:0010089	11	8	2.66891	4.42083e-05
	transmitting tissue development	developmental processes	GO:0010500	3	3	3.12834	0.00477577
	Total			53	23		1.27482e-06
Root Development	lateral root formation	developmental processes	GO:0010311	11	5	1.99083	0.00746167
	root development	developmental processes	GO:0048364	81	20	1.11042	0.000843612
	root cap development	developmental processes	GO:0048829	7	4	2.32098	0.00768463
	Total			99	29		4.7818e-05
Cell Wall Development	cell wall modification	cell organization and biogenesis	GO:0042545	63	25	1.79491	1.32071e-07
	plant-type cell wall organization	cell organization and biogenesis	GO:0009664	27	16	2.37345	1.48811e-07
	secondary cell wall biogenesis	cell organization and biogenesis	GO:0009834	18	7	1.76577	0.00396662
	plant-type cell wall loosening	cell organization and biogenesis	GO:0009828	35	8	0.999055	0.0298482
	plant-type cell wall	cell wall	GO:0009505	261	52	0.800872	6.70127e-05
	cell wall	cell wall	GO:0005618	402	59	0.35993	0.00954592
	Total			806	167		2.73828e-11
Cell Mophogenesis and Differentiation	pattern specification process	developmental processes	GO:0007389	12	4	1.54338	0.0374649
	organ morphogenesis	developmental processes	GO:0009887	20	10	2.12834	0.000109642
	epidermal cell differentiation	developmental processes | other cellular processes	GO:0009913	7	3	1.90595	0.038398
	adaxial/abaxial axis specification	developmental processes	GO:0009943	6	3	2.12834	0.0271103
	polarity specification of adaxial/abaxial axis	developmental processes	GO:0009944	16	9	2.29826	0.000101659
	proximal/distal pattern formation	developmental processes	GO:0009954	4	4	3.12834	0.0011547
	polar nucleus fusion	developmental processes | other cellular processes | cell organization and biogenesis	GO:0010197	18	5	1.28034	0.0393162
	organ boundary specification between lateral organs and the meristem	developmental processes	GO:0010199	7	5	2.64291	0.00123035
	abaxial cell fate specification	other cellular processes	GO:0010158	7	5	2.64291	0.00123035
	cell differentiation	other cellular processes	GO:0030154	26	7	1.23525	0.0208448
	cell fate specification	other cellular processes	GO:0001708	8	4	2.12834	0.011693
	positive regulation of cell differentiation	other cellular processes	GO:0045597	2	2	3.12834	0.020809
	cell morphogenesis involved in differentiation	other cellular processes | cell organization and biogenesis	GO:0000904	2	2	3.12834	0.020809
	Total			135	63		8.1889e-17
Hormonal Response			GO Category	Genome	EMF1_K27	Ratio(log)	p-value
ABA Responses and Biosynthesis	response to abscisic acid stimulus	other biological processes	GO:0009737	221	36	0.510361	0.00889839
	abscisic acid biosynthetic process	other cellular processes | other metabolic processes	GO:0009688	12	5	1.8653	0.0102828
	Total			233	41		0.0158225
Auxin Responses and Biosynthesis	response to auxin stimulus	other biological processes	GO:0009733	254	51	0.812079	6.49772e-05
	auxin biosynthetic process	other cellular processes | other metabolic processes	GO:0009851	11	7	2.47626	0.000281141
	auxin homeostasis	other metabolic processes	GO:0010252	16	5	1.45027	0.0274247
	auxin polar transport	transport	GO:0009926	40	9	0.976335	0.024924
	auxin influx transmembrane transporter activity	transporter activity	GO:0010328	2	2	3.12834	0.020809
	indoleacetic acid biosynthetic process	other cellular processes | other metabolic processes	GO:0009684	10	6	2.39137	0.000990065
	Total			333	80		2.78917e-08
Ethylene Responses and Biosynthesis	response to ethylene stimulus	other biological processes	GO:0009723	90	16	0.636485	0.0256878
	ethylene biosynthetic process	other cellular processes | other metabolic processes	GO:0009693	20	8	1.80641	0.00188628
	Total			110	24		0.00624218
GA Responses and Biosynthesis	response to gibberellin stimulus	other biological processes	GO:0009739	89	21	1.04492	0.00107736
	gibberellin biosynthetic process	other cellular processes | other metabolic processes	GO:0009686	20	10	2.12834	0.000109642
	Total			109	31		3.34924e-05
JA Responses and Biosynthesis	response to jasmonic acid stimulus	other biological processes	GO:0009753	118	33	1.29009	3.13279e-06
	jasmonic acid biosynthetic process	response to stress | other cellular processes | other metabolic processes | response to abiotic or biotic stimulus	GO:0009695	22	6	1.25387	0.0284581
	Total			140	39		5.29569e-06
SA Responses and Biosynthesis	response to salicylic acid stimulus	other biological processes	GO:0009751	104	20	0.749827	0.0373413
Cytokinin Responses and Biosynthesis	cytokinin biosynthetic process	other cellular processes | other metabolic processes	GO:0009691	10	8	2.80641	2.31222e-05
Brassinosteroid Responses and Biosynthesis	regulation of brassinosteroid biosynthetic process	other metabolic processes	GO:0010422	2	2	3.12834	0.020809
Response to abiotic/biotic stress			GO Category	Genome	EMF1_K27	Ratio(log)	p-value
Response to biotic stress	defense response	response to stress	GO:0006952	399	64	0.488093	0.00186953
	defense response to fungus	response to stress | response to abiotic or biotic stimulus	GO:0050832	81	20	1.11042	0.000843612
	response to bacterium	response to abiotic or biotic stimulus	GO:0009617	62	12	0.759105	0.0280787
	response to biotic stimulus	response to abiotic or biotic stimulus	GO:0009607	33	15	1.99083	7.87718e-06
	response to nematode	response to abiotic or biotic stimulus	GO:0009624	60	14	1.0288	0.00616038
	response to other organism	response to abiotic or biotic stimulus	GO:0051707	55	10	0.668907	0.0495436
	regulation of defense response	response to stress	GO:0031347	10	4	1.80641	0.0227108
	response to wounding	response to stress	GO:0009611	128	24	0.713301	0.00663279
	plant-type hypersensitive response	response to stress | other cellular processes	GO:0009626	34	8	1.04088	0.0265382
	respiratory burst during defense response	response to stress | other metabolic processes	GO:0002679	4	3	2.7133	0.010097
	Total			866	174		8.34242e-11
Response to abiotic stress	response to oxidative stress	response to stress	GO:0006979	223	41	0.68499	0.00117448
	cellular response to phosphate starvation	response to stress | other cellular processes	GO:0016036	67	14	0.869604	0.012968
	regulation of systemic acquired resistance	response to stress | response to abiotic or biotic stimulus	GO:0010112	1	3	4.7133	0.000222337
	response to water deprivation	response to stress | response to abiotic or biotic stimulus	GO:0009414	149	25	0.553026	0.0156914
	Total			440	83		5.91027e-05
