# Supplementary material for: EMF1 and PRC2 Cooperate to Repress Key Regulators of Arabidopsis Development
Source: PLoS Genet. 2012 Mar 22;8(3):e1002512. doi: 10.1371/journal.pgen.1002512 (PMC3310727; doi:10.1371/journal.pgen.1002512)
Supplement: Table S4 — A subset of H3K27trimethylated genes are EMF1-bound. (XLS) [file pgen.1002512.s008.xls]

## Sheet: S4
Supplemental table S4. A subset of H3K27trimetnhylated genes are EMF1-bound selected genes
Gene ID	H3K27me3	EMF1-bound	EMF1_K27
AT3G24650	ABA INSENSITIVE 3 (ABI3)	ABA INSENSITIVE 3 (ABI3)	ABA INSENSITIVE 3 (ABI3)
AT3G26790	FUSCA 3 (FUS3)	FUSCA 3 (FUS3)	FUSCA 3 (FUS3)
AT1G28300	LEAFY COTYLEDON 2 (LEC2)	LEAFY COTYLEDON 2 (LEC2)	LEAFY COTYLEDON 2 (LEC2)
AT1G21970	LEAFY COTYLEDON 1 (LEC1)
AT3G51810	LATE EMBRYOGENESIS ABUNDANT 1 (EM1)
AT2G35300	LATE EMBRYOGENESIS ABUNDANT 18 (LEA18)
AT1G32560	LATE EMBRYOGENESIS ABUNDANT 4-1 (AtLEA4-1)
AT2G40170	LATE EMBRYOGENESIS ABUNDANT 6 (GEA6)
AT3G22500	LATE EMBRYOGENESIS ABUNDANT PROTEIN ECP31 (ATECP31)
AT1G52690	LATE EMBRYOGENESIS ABUNDANT 7 (LEA7)	LATE EMBRYOGENESIS ABUNDANT 7 (LEA7)	LATE EMBRYOGENESIS ABUNDANT 7 (LEA7)
AT2G38540	LIPID TRANSFER PROTEIN 1 (LTP1)
AT2G38530	LIPID TRANSFER PROTEIN 2 (LTP2)
AT5G59320	LIPID TRANSFER PROTEIN 3 (LTP3)	LIPID TRANSFER PROTEIN 3 (LTP3)	LIPID TRANSFER PROTEIN 3 (LTP3)
AT5G59310	LIPID TRANSFER PROTEIN 4 (LTP4)	LIPID TRANSFER PROTEIN 4 (LTP4)	LIPID TRANSFER PROTEIN 4 (LTP4)
AT3G08770	LIPID TRANSFER PROTEIN 6 (LTP6)	LIPID TRANSFER PROTEIN 6 (LTP6)	LIPID TRANSFER PROTEIN 6 (LTP6)
AT2G15050		LIPID TRANSFER PROTEIN (LTP)
AT4G28520	CRUCIFERIN 3 (CRU3)	CRUCIFERIN 3 (CRU3)	CRUCIFERIN 3 (CRU3)
AT5G44120	CRUCIFERINA (CRA1)	CRUCIFERINA (CRA1)	CRUCIFERINA (CRA1)
AT4G27140	SEED STORAGE ALBUMIN 1 (SESA1)	SEED STORAGE ALBUMIN 1 (SESA1)	SEED STORAGE ALBUMIN 1 (SESA1)
AT4G27150	SEED STORAGE ALBUMIN 2 (SESA2)
AT4G27160	SEED STORAGE ALBUMIN 3 (SESA3)
AT4G27170	SEED STORAGE ALBUMIN 4 (SESA4)
AT5G54740	SEED STORAGE ALBUMIN 5 (SESA5)
AT4G25140	OLEOSIN 1 (OLEO1)
AT5G40420	OLEOSIN 2 (OLEO2)
AT5G51210	OLEOSIN3 (OLEO3)
AT3G27660	OLEOSIN 4 (OLEO4)	OLEOSIN 4 (OLEO4)	OLEOSIN 4 (OLEO4)
AT4G12490	Bifunctional inhibitor/lipid-transfer protein/seed storage 2S albumin superfamily protein	Bifunctional inhibitor/lipid-transfer protein/seed storage 2S albumin superfamily protein	Bifunctional inhibitor/lipid-transfer protein/seed storage 2S albumin superfamily protein
AT4G12500	Bifunctional inhibitor/lipid-transfer protein/seed storage 2S albumin superfamily protein	Bifunctional inhibitor/lipid-transfer protein/seed storage 2S albumin superfamily protein	Bifunctional inhibitor/lipid-transfer protein/seed storage 2S albumin superfamily protein
AT5G46900	Bifunctional inhibitor/lipid-transfer protein/seed storage 2S albumin superfamily protein	Bifunctional inhibitor/lipid-transfer protein/seed storage 2S albumin superfamily protein	Bifunctional inhibitor/lipid-transfer protein/seed storage 2S albumin superfamily protein
AT4G12510	Bifunctional inhibitor/lipid-transfer protein/seed storage 2S albumin superfamily protein	Bifunctional inhibitor/lipid-transfer protein/seed storage 2S albumin superfamily protein	Bifunctional inhibitor/lipid-transfer protein/seed storage 2S albumin superfamily protein
AT5G46890	Bifunctional inhibitor/lipid-transfer protein/seed storage 2S albumin superfamily protein	Bifunctional inhibitor/lipid-transfer protein/seed storage 2S albumin superfamily protein	Bifunctional inhibitor/lipid-transfer protein/seed storage 2S albumin superfamily protein
AT4G12520	Bifunctional inhibitor/lipid-transfer protein/seed storage 2S albumin superfamily protein	Bifunctional inhibitor/lipid-transfer protein/seed storage 2S albumin superfamily protein	Bifunctional inhibitor/lipid-transfer protein/seed storage 2S albumin superfamily protein
AT1G62500	Bifunctional inhibitor/lipid-transfer protein/seed storage 2S albumin superfamily protein	Bifunctional inhibitor/lipid-transfer protein/seed storage 2S albumin superfamily protein	Bifunctional inhibitor/lipid-transfer protein/seed storage 2S albumin superfamily protein
AT4G15160	Bifunctional inhibitor/lipid-transfer protein/seed storage 2S albumin superfamily protein	Bifunctional inhibitor/lipid-transfer protein/seed storage 2S albumin superfamily protein	Bifunctional inhibitor/lipid-transfer protein/seed storage 2S albumin superfamily protein
AT3G18280	Bifunctional inhibitor/lipid-transfer protein/seed storage 2S albumin superfamily protein	Bifunctional inhibitor/lipid-transfer protein/seed storage 2S albumin superfamily protein	Bifunctional inhibitor/lipid-transfer protein/seed storage 2S albumin superfamily protein
AT4G22490	Bifunctional inhibitor/lipid-transfer protein/seed storage 2S albumin superfamily protein	Bifunctional inhibitor/lipid-transfer protein/seed storage 2S albumin superfamily protein	Bifunctional inhibitor/lipid-transfer protein/seed storage 2S albumin superfamily protein
AT1G66850	Bifunctional inhibitor/lipid-transfer protein/seed storage 2S albumin superfamily protein	Bifunctional inhibitor/lipid-transfer protein/seed storage 2S albumin superfamily protein	Bifunctional inhibitor/lipid-transfer protein/seed storage 2S albumin superfamily protein
AT4G22610	Bifunctional inhibitor/lipid-transfer protein/seed storage 2S albumin superfamily protein	Bifunctional inhibitor/lipid-transfer protein/seed storage 2S albumin superfamily protein	Bifunctional inhibitor/lipid-transfer protein/seed storage 2S albumin superfamily protein
AT5G52160	Bifunctional inhibitor/lipid-transfer protein/seed storage 2S albumin superfamily protein	Bifunctional inhibitor/lipid-transfer protein/seed storage 2S albumin superfamily protein	Bifunctional inhibitor/lipid-transfer protein/seed storage 2S albumin superfamily protein
AT1G12100	Bifunctional inhibitor/lipid-transfer protein/seed storage 2S albumin superfamily protein	Bifunctional inhibitor/lipid-transfer protein/seed storage 2S albumin superfamily protein	Bifunctional inhibitor/lipid-transfer protein/seed storage 2S albumin superfamily protein
AT1G62510	Bifunctional inhibitor/lipid-transfer protein/seed storage 2S albumin superfamily protein	Bifunctional inhibitor/lipid-transfer protein/seed storage 2S albumin superfamily protein	Bifunctional inhibitor/lipid-transfer protein/seed storage 2S albumin superfamily protein
AT4G22666	Bifunctional inhibitor/lipid-transfer protein/seed storage 2S albumin superfamily protein	Bifunctional inhibitor/lipid-transfer protein/seed storage 2S albumin superfamily protein	Bifunctional inhibitor/lipid-transfer protein/seed storage 2S albumin superfamily protein
AT4G12545	Bifunctional inhibitor/lipid-transfer protein/seed storage 2S albumin superfamily protein	Bifunctional inhibitor/lipid-transfer protein/seed storage 2S albumin superfamily protein	Bifunctional inhibitor/lipid-transfer protein/seed storage 2S albumin superfamily protein
AT3G43720	Bifunctional inhibitor/lipid-transfer protein/seed storage 2S albumin superfamily protein
AT4G12360	Bifunctional inhibitor/lipid-transfer protein/seed storage 2S albumin superfamily protein
AT4G22630	Bifunctional inhibitor/lipid-transfer protein/seed storage 2S albumin superfamily protein
AT4G22640	Bifunctional inhibitor/lipid-transfer protein/seed storage 2S albumin superfamily protein
AT4G08670	Bifunctional inhibitor/lipid-transfer protein/seed storage 2S albumin superfamily protein
AT5G09370	Bifunctional inhibitor/lipid-transfer protein/seed storage 2S albumin superfamily protein
AT2G48130	Bifunctional inhibitor/lipid-transfer protein/seed storage 2S albumin superfamily protein
AT1G36150	Bifunctional inhibitor/lipid-transfer protein/seed storage 2S albumin superfamily protein
AT4G14815	Bifunctional inhibitor/lipid-transfer protein/seed storage 2S albumin superfamily protein
AT2G10940	Bifunctional inhibitor/lipid-transfer protein/seed storage 2S albumin superfamily protein
AT3G22580	Bifunctional inhibitor/lipid-transfer protein/seed storage 2S albumin superfamily protein
AT1G32280	Bifunctional inhibitor/lipid-transfer protein/seed storage 2S albumin superfamily protein
AT5G38195	Bifunctional inhibitor/lipid-transfer protein/seed storage 2S albumin superfamily protein
AT4G22520	Bifunctional inhibitor/lipid-transfer protein/seed storage 2S albumin superfamily protein
AT5G48490	Bifunctional inhibitor/lipid-transfer protein/seed storage 2S albumin superfamily protein
AT5G56480	Bifunctional inhibitor/lipid-transfer protein/seed storage 2S albumin superfamily protein
AT5G38160	Bifunctional inhibitor/lipid-transfer protein/seed storage 2S albumin superfamily protein
AT3G22570	Bifunctional inhibitor/lipid-transfer protein/seed storage 2S albumin superfamily protein
AT4G22460	Bifunctional inhibitor/lipid-transfer protein/seed storage 2S albumin superfamily protein
AT4G12530	Bifunctional inhibitor/lipid-transfer protein/seed storage 2S albumin superfamily protein
AT5G38170	Bifunctional inhibitor/lipid-transfer protein/seed storage 2S albumin superfamily protein
AT1G55260	Bifunctional inhibitor/lipid-transfer protein/seed storage 2S albumin superfamily protein
AT1G64235	Bifunctional inhibitor/lipid-transfer protein/seed storage 2S albumin superfamily protein
AT3G63095	Encodes a Protease inhibitor/seed storage/LTP family protein	Encodes a Protease inhibitor/seed storage/LTP family protein	Encodes a Protease inhibitor/seed storage/LTP family protein
AT1G70250	Encodes a Protease inhibitor/seed storage/LTP family protein	Encodes a Protease inhibitor/seed storage/LTP family protein	Encodes a Protease inhibitor/seed storage/LTP family protein
AT4G22485	Encodes a Protease inhibitor/seed storage/LTP family protein	Encodes a Protease inhibitor/seed storage/LTP family protein	Encodes a Protease inhibitor/seed storage/LTP family protein
AT3G22142	Encodes a Protease inhibitor/seed storage/LTP family protein	Encodes a Protease inhibitor/seed storage/LTP family protein	Encodes a Protease inhibitor/seed storage/LTP family protein
AT4G22470	Encodes a protease inhibitor/seed storage/lipid transfer protein (LTP) family protein; FUNCTIONS IN: lipid binding; INVOLVED IN: lipid transport; LOCATED IN: endomembrane system; EXPRESSED IN: embryo, hypocotyl, sepal, stamen; EXPRESSED DURING: 4 anthesis, C globular stage, petal differentiation and expansion stage; CONTAINS InterPro DOMAIN/s: Bifunctional inhibitor/plant lipid transfer protein/s…	Encodes a protease inhibitor/seed storage/lipid transfer protein (LTP) family protein; FUNCTIONS IN: lipid binding; INVOLVED IN: lipid transport; LOCATED IN: endomembrane system; EXPRESSED IN: embryo, hypocotyl, sepal, stamen; EXPRESSED DURING: 4 anthesis, C globular stage, petal differentiation and expansion stage; CONTAINS InterPro DOMAIN/s: Bifunctional inhibitor/plant lipid transfer protein/s…	Encodes a protease inhibitor/seed storage/lipid transfer protein (LTP) family protein; FUNCTIONS IN: lipid binding; INVOLVED IN: lipid transport; LOCATED IN: endomembrane system; EXPRESSED IN: embryo, hypocotyl, sepal, stamen; EXPRESSED DURING: 4 anthesis, C globular stage, petal differentiation and expansion stage; CONTAINS InterPro DOMAIN/s: Bifunctional inhibitor/plant lipid transfer protein/s…
AT3G59455	Encodes a Protease inhibitor/seed storage/LTP family protein
AT1G76965	Encodes a Protease inhibitor/seed storage/LTP family protein
AT4G22513	Encodes a Protease inhibitor/seed storage/LTP family protein
AT1G05450	Encodes a Protease inhibitor/seed storage/LTP family protein
AT4G12825	Encodes a Protease inhibitor/seed storage/LTP family protein
AT4G22517	Encodes a Protease inhibitor/seed storage/LTP family protein
AT2G45180		Bifunctional inhibitor/lipid-transfer protein/seed storage 2S albumin superfamily protein
AT1G48750		Bifunctional inhibitor/lipid-transfer protein/seed storage 2S albumin superfamily protein
AT1G03103		Bifunctional inhibitor/lipid-transfer protein/seed storage 2S albumin superfamily protein
AT4G18960	AGAMOUS (AG)	AGAMOUS (AG)	AGAMOUS (AG)	Type II MADS box gene
AT3G18650	AGAMOUS-LIKE 103 (agl103)			Type I
AT1G71692	AGAMOUS-LIKE 12 (AGL12)	AGAMOUS-LIKE 12 (AGL12)	AGAMOUS-LIKE 12 (AGL12)	Type II
AT3G61120	AGAMOUS-LIKE 13 (AGL13)	AGAMOUS-LIKE 13 (AGL13)	AGAMOUS-LIKE 13 (AGL13)	Type II
AT4G11880	AGAMOUS-LIKE 14 (AGL14)	AGAMOUS-LIKE 14 (AGL14)	AGAMOUS-LIKE 14 (AGL14)	Type II
AT5G13790	AGAMOUS-LIKE 15 (AGL15)	AGAMOUS-LIKE 15 (AGL15)	AGAMOUS-LIKE 15 (AGL15)	Type II
AT2G22630	AGAMOUS-LIKE 17 (AGL17)	AGAMOUS-LIKE 17 (AGL17)	AGAMOUS-LIKE 17 (AGL17)	Type II
AT4G22950	AGAMOUS-LIKE 19 (AGL19)	AGAMOUS-LIKE 19 (AGL19)	AGAMOUS-LIKE 19 (AGL19)	Type II
AT2G45660	AGAMOUS-LIKE 20 (AGL20)	AGAMOUS-LIKE 20 (AGL20)	AGAMOUS-LIKE 20 (AGL20)	Type II
AT4G37940	AGAMOUS-LIKE 21 (AGL21)			Type II
AT1G65360	AGAMOUS-LIKE 23 (AGL23)			Type I
AT4G24540	AGAMOUS-LIKE 24 (AGL24)	AGAMOUS-LIKE 24 (AGL24)	AGAMOUS-LIKE 24 (AGL24)	Type II
AT1G65300	AGAMOUS-LIKE 38 (AGL38)			Type I
AT2G26880	AGAMOUS-LIKE 41 (AGL41)	AGAMOUS-LIKE 41 (AGL41)	AGAMOUS-LIKE 41 (AGL41)	Type I
AT5G62165	AGAMOUS-LIKE 42 (AGL42)	AGAMOUS-LIKE 42 (AGL42)	AGAMOUS-LIKE 42 (AGL42)	Type II
AT2G14210	AGAMOUS-LIKE 44 (AGL44)	AGAMOUS-LIKE 44 (AGL44)	AGAMOUS-LIKE 44 (AGL44)	Type II
AT2G28700	AGAMOUS-LIKE 46 (AGL46)			Type I
AT2G40210	AGAMOUS-LIKE 48 (AGL48)	AGAMOUS-LIKE 48 (AGL48)	AGAMOUS-LIKE 48 (AGL48)	Type I
AT1G60040	AGAMOUS-LIKE 49 (AGL49)	AGAMOUS-LIKE 49 (AGL49)	AGAMOUS-LIKE 49 (AGL49)	Type I
AT1G59810	AGAMOUS-LIKE 50 (AGL50)	AGAMOUS-LIKE 50 (AGL50)	AGAMOUS-LIKE 50 (AGL50)	Type I
AT4G02235	AGAMOUS-LIKE 51 (AGL51)			Type I
AT4G11250	AGAMOUS-LIKE 52 (AGL52)			Type I
AT3G04100	AGAMOUS-LIKE 57 (AGL57)	AGAMOUS-LIKE 57 (AGL57)	AGAMOUS-LIKE 57 (AGL57)	Type I
AT1G28450	AGAMOUS-LIKE 58 (AGL58)			Type I
AT1G28460	AGAMOUS-LIKE 59 (AGL59)			Type I
AT2G45650	AGAMOUS-LIKE 6 (AGL6)	AGAMOUS-LIKE 6 (AGL6)	AGAMOUS-LIKE 6 (AGL6)	Type II
AT2G24840	AGAMOUS-LIKE 61 (AGL61)			Type I
AT1G29962	AGAMOUS-LIKE 64 (AGL64)			Type I
AT1G77950	AGAMOUS-LIKE 67 (AGL67)	AGAMOUS-LIKE 67 (AGL67)	AGAMOUS-LIKE 67 (AGL67)	Type II
AT5G51870	AGAMOUS-LIKE 71 (AGL71)	AGAMOUS-LIKE 71 (AGL71)	AGAMOUS-LIKE 71 (AGL71)	Type II
AT5G51860	AGAMOUS-LIKE 72 (AGL72)	AGAMOUS-LIKE 72 (AGL72)	AGAMOUS-LIKE 72 (AGL72)	Type II
AT5G65330	AGAMOUS-LIKE 78 (AGL78)			Type I
AT3G30260	AGAMOUS-LIKE 79 (AGL79)			Type I
AT5G60910	AGAMOUS-LIKE 8 (AGL8)	AGAMOUS-LIKE 8 (AGL8)	AGAMOUS-LIKE 8 (AGL8)	Type II
AT5G58890	AGAMOUS-LIKE 82 (AGL82)	AGAMOUS-LIKE 82 (AGL82)	AGAMOUS-LIKE 82 (AGL82)	Type I
AT5G49490	AGAMOUS-LIKE 83 (AGL83)	AGAMOUS-LIKE 83 (AGL83)	AGAMOUS-LIKE 83 (AGL83)	Type I
AT1G54760	AGAMOUS-LIKE 85 (AGL85)			Type I
AT1G31630	AGAMOUS-LIKE 86 (AGL86)	AGAMOUS-LIKE 86 (AGL86)	AGAMOUS-LIKE 86 (AGL86)	Type II
AT1G31640	AGAMOUS-LIKE 92 (AGL92)	AGAMOUS-LIKE 92 (AGL92)	AGAMOUS-LIKE 92 (AGL92)	Type I
AT2G15660	AGAMOUS-LIKE 95 (AGL95)			Type I
AT5G06500	AGAMOUS-LIKE 96 (AGL96)	AGAMOUS-LIKE 96 (AGL96)	AGAMOUS-LIKE 96 (AGL96)	Type I
AT1G46408	AGAMOUS-LIKE 97 (AGL97)	AGAMOUS-LIKE 97 (AGL97)	AGAMOUS-LIKE 97 (AGL97)	Type I
AT3G54340	APETALA 3 (AP3)	APETALA 3 (AP3)	APETALA 3 (AP3)	Type II
AT1G69120	APETALA1 (AP1)	APETALA1 (AP1)	APETALA1 (AP1)	Type II
AT5G65070	MADS AFFECTING FLOWERING 4 (MAF4)	MADS AFFECTING FLOWERING 4 (MAF4)	MADS AFFECTING FLOWERING 4 (MAF4)	Type II
AT5G65080	MADS AFFECTING FLOWERING 5 (MAF5)	MADS AFFECTING FLOWERING 5 (MAF5)	MADS AFFECTING FLOWERING 5 (MAF5)	Type II
AT5G20240	PISTILLATA (PI)	PISTILLATA (PI)	PISTILLATA (PI)	Type II
AT3G02310	SEPALLATA 2 (SEP2)	SEPALLATA 2 (SEP2)	SEPALLATA 2 (SEP2)	Type II
AT2G03710	SEPALLATA 4 (SEP4)	SEPALLATA 4 (SEP4)	SEPALLATA 4 (SEP4)	Type II
AT5G15800	SEPALLATA1 (SEP1)	SEPALLATA1 (SEP1)	SEPALLATA1 (SEP1)	Type II
AT1G24260	SEPALLATA3 (SEP3)	SEPALLATA3 (SEP3)	SEPALLATA3 (SEP3)	Type II
AT3G58780	SHATTERPROOF 1 (SHP1)	SHATTERPROOF 1 (SHP1)	SHATTERPROOF 1 (SHP1)	Type II
AT2G42830	SHATTERPROOF 2 (SHP2)	SHATTERPROOF 2 (SHP2)	SHATTERPROOF 2 (SHP2)	Type II
AT5G65050		AGAMOUS-LIKE 31 (AGL31)		Type II
AT1G18750		AGAMOUS-LIKE 65 (AGL65)		Type I
AT1G08465	YABBY2 (YAB2)	YABBY2 (YAB2)	YABBY2 (YAB2)
AT4G00180	YABBY3 (YAB3)	YABBY3 (YAB3)	YABBY3 (YAB3)
AT2G26580	YABBY5 (YAB5)	YABBY5 (YAB5)	YABBY5 (YAB5)
AT5G16560	KANADI (KAN)	KANADI (KAN)	KANADI (KAN)
AT1G32240	KANADI 2 (KAN2)	KANADI 2 (KAN2)	KANADI 2 (KAN2)
AT4G17695	KANADI 3 (KAN3)	KANADI 3 (KAN3)	KANADI 3 (KAN3)
AT1G76420	CUP SHAPED COTYLEDON3 (CUC3)	CUP SHAPED COTYLEDON3 (CUC3)	CUP SHAPED COTYLEDON3 (CUC3)
AT5G53950	CUP-SHAPED COTYLEDON 2 (CUC2)	CUP-SHAPED COTYLEDON 2 (CUC2)	CUP-SHAPED COTYLEDON 2 (CUC2)
AT1G12260	NAC 007 (NAC007)	NAC 007 (NAC007)	NAC 007 (NAC007)
AT3G15510	NAC DOMAIN CONTAINING PROTEIN 2 (NAC2)	NAC DOMAIN CONTAINING PROTEIN 2 (NAC2)	NAC DOMAIN CONTAINING PROTEIN 2 (NAC2)
AT5G39610	NAC DOMAIN CONTAINING PROTEIN 6 (NAC6)	NAC DOMAIN CONTAINING PROTEIN 6 (NAC6)	NAC DOMAIN CONTAINING PROTEIN 6 (NAC6)
AT1G28470	NAC DOMAIN CONTAINING PROTEIN 10 (NAC010)
AT5G66300	NAC DOMAIN CONTAINING PROTEIN 105 (NAC105)	NAC DOMAIN CONTAINING PROTEIN 105 (NAC105)	NAC DOMAIN CONTAINING PROTEIN 105 (NAC105)
AT1G32770	NAC DOMAIN CONTAINING PROTEIN 12 (NAC012)
AT1G33280	NAC DOMAIN CONTAINING PROTEIN 15 (NAC015)
AT1G52890	NAC DOMAIN CONTAINING PROTEIN 19 (NAC019)	NAC DOMAIN CONTAINING PROTEIN 19 (NAC019)	NAC DOMAIN CONTAINING PROTEIN 19 (NAC019)
AT1G54330	NAC DOMAIN CONTAINING PROTEIN 20 (NAC020)	NAC DOMAIN CONTAINING PROTEIN 20 (NAC020)	NAC DOMAIN CONTAINING PROTEIN 20 (NAC020)
AT1G60280	NAC DOMAIN CONTAINING PROTEIN 23 (NAC023)
AT1G60350	NAC DOMAIN CONTAINING PROTEIN 24 (NAC024)
AT1G61110	NAC DOMAIN CONTAINING PROTEIN 25 (NAC025)
AT1G65910	NAC DOMAIN CONTAINING PROTEIN 28 (NAC028)	NAC DOMAIN CONTAINING PROTEIN 28 (NAC028)	NAC DOMAIN CONTAINING PROTEIN 28 (NAC028)
AT2G24430	NAC DOMAIN CONTAINING PROTEIN 38 (NAC038)
AT2G43000	NAC DOMAIN CONTAINING PROTEIN 42 (NAC042)	NAC DOMAIN CONTAINING PROTEIN 42 (NAC042)	NAC DOMAIN CONTAINING PROTEIN 42 (NAC042)
AT3G03200	NAC DOMAIN CONTAINING PROTEIN 45 (NAC045)
AT3G04060	NAC DOMAIN CONTAINING PROTEIN 46 (NAC046)	NAC DOMAIN CONTAINING PROTEIN 46 (NAC046)	NAC DOMAIN CONTAINING PROTEIN 46 (NAC046)
AT3G04430	NAC DOMAIN CONTAINING PROTEIN 49 (NAC049)
AT3G17730	NAC DOMAIN CONTAINING PROTEIN 57 (NAC057)
AT3G18400	NAC DOMAIN CONTAINING PROTEIN 58 (NAC058)	NAC DOMAIN CONTAINING PROTEIN 58 (NAC058)	NAC DOMAIN CONTAINING PROTEIN 58 (NAC058)
AT1G03490	NAC DOMAIN CONTAINING PROTEIN 6 (NAC006)	NAC DOMAIN CONTAINING PROTEIN 6 (NAC006)	NAC DOMAIN CONTAINING PROTEIN 6 (NAC006)
AT3G44290	NAC DOMAIN CONTAINING PROTEIN 60 (NAC060)
AT3G44350	NAC DOMAIN CONTAINING PROTEIN 61 (NAC061)
AT3G56560	NAC DOMAIN CONTAINING PROTEIN 65 (NAC065)
AT4G01520	NAC DOMAIN CONTAINING PROTEIN 67 (NAC067)	NAC DOMAIN CONTAINING PROTEIN 67 (NAC067)	NAC DOMAIN CONTAINING PROTEIN 67 (NAC067)
AT4G01550	NAC DOMAIN CONTAINING PROTEIN 69 (NAC069)
AT4G10350	NAC DOMAIN CONTAINING PROTEIN 70 (NAC070)	NAC DOMAIN CONTAINING PROTEIN 70 (NAC070)	NAC DOMAIN CONTAINING PROTEIN 70 (NAC070)
AT4G17980	NAC DOMAIN CONTAINING PROTEIN 71 (NAC071)	NAC DOMAIN CONTAINING PROTEIN 71 (NAC071)	NAC DOMAIN CONTAINING PROTEIN 71 (NAC071)
AT4G28500	NAC DOMAIN CONTAINING PROTEIN 73 (NAC073)
AT4G28530	NAC DOMAIN CONTAINING PROTEIN 74 (NAC074)	NAC DOMAIN CONTAINING PROTEIN 74 (NAC074)	NAC DOMAIN CONTAINING PROTEIN 74 (NAC074)
AT4G29230	NAC DOMAIN CONTAINING PROTEIN 75 (NAC075)	NAC DOMAIN CONTAINING PROTEIN 75 (NAC075)	NAC DOMAIN CONTAINING PROTEIN 75 (NAC075)
AT4G36160	NAC DOMAIN CONTAINING PROTEIN 76 (NAC076)	NAC DOMAIN CONTAINING PROTEIN 76 (NAC076)	NAC DOMAIN CONTAINING PROTEIN 76 (NAC076)
AT5G17260	NAC DOMAIN CONTAINING PROTEIN 86 (NAC086)	NAC DOMAIN CONTAINING PROTEIN 86 (NAC086)	NAC DOMAIN CONTAINING PROTEIN 86 (NAC086)
AT5G18300	NAC DOMAIN CONTAINING PROTEIN 88 (NAC088)	NAC DOMAIN CONTAINING PROTEIN 88 (NAC088)	NAC DOMAIN CONTAINING PROTEIN 88 (NAC088)
AT5G22380	NAC DOMAIN CONTAINING PROTEIN 90 (NAC090)
AT5G39690	NAC DOMAIN CONTAINING PROTEIN 93 (NAC093)
AT5G46590	NAC DOMAIN CONTAINING PROTEIN 96 (NAC096)
AT5G50820	NAC DOMAIN CONTAINING PROTEIN 97 (NAC097)
AT5G56620	NAC DOMAIN CONTAINING PROTEIN 99 (NAC099)	NAC DOMAIN CONTAINING PROTEIN 99 (NAC099)	NAC DOMAIN CONTAINING PROTEIN 99 (NAC099)
AT3G61910	NAC DOMAIN PROTEIN 66 (NAC066)	NAC DOMAIN PROTEIN 66 (NAC066)	NAC DOMAIN PROTEIN 66 (NAC066)
AT5G62380	NAC-DOMAIN PROTEIN 101 (NAC101)
AT1G52880	NO APICAL MERISTEM (NAM)	NO APICAL MERISTEM (NAM)	NO APICAL MERISTEM (NAM)
AT3G29035		NAC DOMAIN CONTAINING PROTEIN 3 (NAC3)
AT3G15500		NAC DOMAIN CONTAINING PROTEIN 3 (NAC3)
AT2G33480		NAC DOMAIN CONTAINING PROTEIN 41 (NAC041)
AT3G04070		NAC DOMAIN CONTAINING PROTEIN 47 (NAC047)
AT5G07680		NAC DOMAIN CONTAINING PROTEIN 80 (NAC080)
AT5G22290		NAC DOMAIN CONTAINING PROTEIN 89 (NAC089)
AT5G11060	KNOTTED1-LIKE HOMEOBOX GENE 4 (KNAT4)	KNOTTED1-LIKE HOMEOBOX GENE 4 (KNAT4)	KNOTTED1-LIKE HOMEOBOX GENE 4 (KNAT4)
AT1G23380	KNOTTED1-LIKE HOMEOBOX GENE 6 (KNAT6)	KNOTTED1-LIKE HOMEOBOX GENE 6 (KNAT6)	KNOTTED1-LIKE HOMEOBOX GENE 6 (KNAT6)
AT4G08150	KNOTTED-LIKE FROM ARABIDOPSIS THALIANA (KNAT1)	KNOTTED-LIKE FROM ARABIDOPSIS THALIANA (KNAT1)	KNOTTED-LIKE FROM ARABIDOPSIS THALIANA (KNAT1)
AT1G70510	KNOTTED-LIKE FROM ARABIDOPSIS THALIANA 2 (KNAT2)	KNOTTED-LIKE FROM ARABIDOPSIS THALIANA 2 (KNAT2)	KNOTTED-LIKE FROM ARABIDOPSIS THALIANA 2 (KNAT2)
AT1G62990	KNOTTED-LIKE HOMEOBOX OF ARABIDOPSIS THALIANA 7 (KNAT7)	KNOTTED-LIKE HOMEOBOX OF ARABIDOPSIS THALIANA 7 (KNAT7)	KNOTTED-LIKE HOMEOBOX OF ARABIDOPSIS THALIANA 7 (KNAT7)
AT1G14760	KNOX ARABIDOPSIS THALIANA MEINOX (KNATM)	KNOX ARABIDOPSIS THALIANA MEINOX (KNATM)	KNOX ARABIDOPSIS THALIANA MEINOX (KNATM)
AT1G62360	SHOOT MERISTEMLESS (STM)	SHOOT MERISTEMLESS (STM)	SHOOT MERISTEMLESS (STM)
AT5G25220		KNOTTED1-LIKE HOMEOBOX GENE 3 (KNAT3)
AT5G15150	HOMEOBOX 3 (HB-3)	HOMEOBOX 3 (HB-3)	HOMEOBOX 3 (HB-3)
AT5G03790	HOMEOBOX 51 (HB51)	HOMEOBOX 51 (HB51)	HOMEOBOX 51 (HB51)
AT5G66700	HOMEOBOX 53 (HB53)	HOMEOBOX 53 (HB53)	HOMEOBOX 53 (HB53)
AT5G06710	HOMEOBOX FROM ARABIDOPSIS THALIANA (HAT14)	HOMEOBOX FROM ARABIDOPSIS THALIANA (HAT14)	HOMEOBOX FROM ARABIDOPSIS THALIANA (HAT14)
AT4G32880	HOMEOBOX GENE 8 (HB-8)	HOMEOBOX GENE 8 (HB-8)	HOMEOBOX GENE 8 (HB-8)
AT3G01220	HOMEOBOX PROTEIN 20 (HB20)	HOMEOBOX PROTEIN 20 (HB20)	HOMEOBOX PROTEIN 20 (HB20)
AT2G02540	HOMEOBOX PROTEIN 21 (HB21)	HOMEOBOX PROTEIN 21 (HB21)	HOMEOBOX PROTEIN 21 (HB21)
AT2G18550	HOMEOBOX PROTEIN 21 (HB21)	HOMEOBOX PROTEIN 21 (HB21)	HOMEOBOX PROTEIN 21 (HB21)
AT4G24660	HOMEOBOX PROTEIN 22 (HB22)	HOMEOBOX PROTEIN 22 (HB22)	HOMEOBOX PROTEIN 22 (HB22)
AT5G39760	HOMEOBOX PROTEIN 23 (HB23)	HOMEOBOX PROTEIN 23 (HB23)	HOMEOBOX PROTEIN 23 (HB23)
AT2G18350	HOMEOBOX PROTEIN 24 (HB24)	HOMEOBOX PROTEIN 24 (HB24)	HOMEOBOX PROTEIN 24 (HB24)
AT5G65410	HOMEOBOX PROTEIN 25 (HB25)	HOMEOBOX PROTEIN 25 (HB25)	HOMEOBOX PROTEIN 25 (HB25)
AT5G60480	HOMEOBOX PROTEIN 26 (HB26)
AT3G50890	HOMEOBOX PROTEIN 28 (HB28)	HOMEOBOX PROTEIN 28 (HB28)	HOMEOBOX PROTEIN 28 (HB28)
AT1G14440	HOMEOBOX PROTEIN 31 (HB31)	HOMEOBOX PROTEIN 31 (HB31)	HOMEOBOX PROTEIN 31 (HB31)
AT1G75240	HOMEOBOX PROTEIN 33 (HB33)	HOMEOBOX PROTEIN 33 (HB33)	HOMEOBOX PROTEIN 33 (HB33)
AT3G28920	HOMEOBOX PROTEIN 34 (HB34)	HOMEOBOX PROTEIN 34 (HB34)	HOMEOBOX PROTEIN 34 (HB34)
AT4G36740	HOMEOBOX PROTEIN 40 (HB40)	HOMEOBOX PROTEIN 40 (HB40)	HOMEOBOX PROTEIN 40 (HB40)
AT1G28420	HOMEOBOX-1 (HB-1)
AT2G33880	HOMEOBOX-3 (HB-3)	HOMEOBOX-3 (HB-3)	HOMEOBOX-3 (HB-3)
AT5G46880	HOMEOBOX-7 (HB-7)	HOMEOBOX-7 (HB-7)	HOMEOBOX-7 (HB-7)
AT2G01430	HOMEOBOX-LEUCINE ZIPPER PROTEIN 17 (HB17)
AT1G70920	HOMEOBOX-LEUCINE ZIPPER PROTEIN 18 (HB18)
AT4G16780		HOMEOBOX PROTEIN 2 (HB-2)
AT5G15210		HOMEOBOX PROTEIN 30 (HB30)
AT1G14687		HOMEOBOX PROTEIN 32 (HB32)
AT2G22430		HOMEOBOX PROTEIN 6 (HB6)
AT1G65380	CLAVATA 2 (CLV2)
AT2G27250	CLAVATA3 (CLV3)	CLAVATA3 (CLV3)	CLAVATA3 (CLV3)
AT4G18510	CLAVATA3/ESR-RELATED 2 (CLE2)
AT2G31081	CLAVATA3/ESR-RELATED 4 (CLE4)
AT2G31083	CLAVATA3/ESR-RELATED 5 (CLE5)
AT2G31085	CLAVATA3/ESR-RELATED 6 (CLE6)	CLAVATA3/ESR-RELATED 6 (CLE6)	CLAVATA3/ESR-RELATED 6 (CLE6)
AT2G31082	CLAVATA3/ESR-RELATED 7 (CLE7)
AT1G67775	CLAVATA3/ESR-RELATED 8 (CLE8)
AT1G26600	CLAVATA3/ESR-RELATED 9 (CLE9)	CLAVATA3/ESR-RELATED 9 (CLE9)	CLAVATA3/ESR-RELATED 9 (CLE9)
AT1G69320	CLAVATA3/ESR-RELATED 10 (CLE10)	CLAVATA3/ESR-RELATED 10 (CLE10)	CLAVATA3/ESR-RELATED 10 (CLE10)
AT1G49005	CLAVATA3/ESR-RELATED 11 (CLE11)
AT1G68795	CLAVATA3/ESR-RELATED 12 (CLE12)
AT1G63245	CLAVATA3/ESR-RELATED 14 (CLE14)
AT1G70895	CLAVATA3/ESR-RELATED 17 (CLE17)	CLAVATA3/ESR-RELATED 17 (CLE17)	CLAVATA3/ESR-RELATED 17 (CLE17)
AT3G24225	CLAVATA3/ESR-RELATED 19 (CLE19)
AT5G64800	CLAVATA3/ESR-RELATED 21 (CLE21)	CLAVATA3/ESR-RELATED 21 (CLE21)	CLAVATA3/ESR-RELATED 21 (CLE21)
AT1G69970	CLAVATA3/ESR-RELATED 26 (CLE26)
AT3G25905	CLAVATA3/ESR-RELATED 27 (CLE27)	CLAVATA3/ESR-RELATED 27 (CLE27)	CLAVATA3/ESR-RELATED 27 (CLE27)
AT3G24770	CLAVATA3/ESR-RELATED 41 (CLE41)	CLAVATA3/ESR-RELATED 41 (CLE41)	CLAVATA3/ESR-RELATED 41 (CLE41)
AT2G34925	CLAVATA3/ESR-RELATED 42 (CLE42)	CLAVATA3/ESR-RELATED 42 (CLE42)	CLAVATA3/ESR-RELATED 42 (CLE42)
AT4G13195	CLAVATA3/ESR-RELATED 44 (CLE44)	CLAVATA3/ESR-RELATED 44 (CLE44)	CLAVATA3/ESR-RELATED 44 (CLE44)
AT2G17950	WUSCHEL (WUS)	WUSCHEL (WUS)	WUSCHEL (WUS)
AT3G18010	WUSCHEL RELATED HOMEOBOX 1 (WOX1)	WUSCHEL RELATED HOMEOBOX 1 (WOX1)	WUSCHEL RELATED HOMEOBOX 1 (WOX1)
AT5G59340	WUSCHEL RELATED HOMEOBOX 2 (WOX2)	WUSCHEL RELATED HOMEOBOX 2 (WOX2)	WUSCHEL RELATED HOMEOBOX 2 (WOX2)
AT1G46480	WUSCHEL RELATED HOMEOBOX 4 (WOX4)	WUSCHEL RELATED HOMEOBOX 4 (WOX4)	WUSCHEL RELATED HOMEOBOX 4 (WOX4)
AT3G11260	WUSCHEL RELATED HOMEOBOX 5 (WOX5)
AT5G05770	WUSCHEL RELATED HOMEOBOX 7 (WOX7)	WUSCHEL RELATED HOMEOBOX 7 (WOX7)	WUSCHEL RELATED HOMEOBOX 7 (WOX7)
AT5G45980	WUSCHEL RELATED HOMEOBOX 8 (WOX8)	WUSCHEL RELATED HOMEOBOX 8 (WOX8)	WUSCHEL RELATED HOMEOBOX 8 (WOX8)
AT3G03660	WUSCHEL RELATED HOMEOBOX 11 (WOX11)	WUSCHEL RELATED HOMEOBOX 11 (WOX11)	WUSCHEL RELATED HOMEOBOX 11 (WOX11)
AT5G17810	WUSCHEL RELATED HOMEOBOX 12 (WOX12)	WUSCHEL RELATED HOMEOBOX 12 (WOX12)	WUSCHEL RELATED HOMEOBOX 12 (WOX12)
AT3G15880	WUS-INTERACTING PROTEIN 2 (WSIP2)
AT3G18550	BRANCHED 1 (BRC1)	BRANCHED 1 (BRC1)	BRANCHED 1 (BRC1)
AT2G31070	TCP DOMAIN PROTEIN 10 (TCP10)	TCP DOMAIN PROTEIN 10 (TCP10)	TCP DOMAIN PROTEIN 10 (TCP10)
AT1G68800	TCP DOMAIN PROTEIN 12 (TCP12)	TCP DOMAIN PROTEIN 12 (TCP12)	TCP DOMAIN PROTEIN 12 (TCP12)
AT3G45150	TCP DOMAIN PROTEIN 16 (TCP16)	TCP DOMAIN PROTEIN 16 (TCP16)	TCP DOMAIN PROTEIN 16 (TCP16)
AT3G47620	TCP DOMAIN PROTEIN 17 (TCP14)	TCP DOMAIN PROTEIN 17 (TCP14)	TCP DOMAIN PROTEIN 17 (TCP14)
AT1G69690	TCP DOMAIN PROTEIN 17 (TCP15)	TCP DOMAIN PROTEIN 17 (TCP15)	TCP DOMAIN PROTEIN 17 (TCP15)
AT5G08070	TCP DOMAIN PROTEIN 17 (TCP17)	TCP DOMAIN PROTEIN 17 (TCP17)	TCP DOMAIN PROTEIN 17 (TCP17)
AT4G18390	TCP DOMAIN PROTEIN 17 (TCP2)	TCP DOMAIN PROTEIN 17 (TCP2)	TCP DOMAIN PROTEIN 17 (TCP2)
AT1G30210	TCP DOMAIN PROTEIN 17 (TCP24)
AT5G60970	TCP DOMAIN PROTEIN 17 (TCP5)	TCP DOMAIN PROTEIN 17 (TCP5)	TCP DOMAIN PROTEIN 17 (TCP5)
AT5G08330		TCP DOMAIN PROTEIN 11 (TCP11)
AT1G58100		TCP DOMAIN PROTEIN 8 (TCP8)
AT3G15030		TCP DOMAIN PROTEIN 4 (TCP4)
AT4G14560	INDOLE-3-ACETIC ACID INDUCIBLE (IAA1)	INDOLE-3-ACETIC ACID INDUCIBLE (IAA1)	INDOLE-3-ACETIC ACID INDUCIBLE (IAA1)
AT3G23030	INDOLE-3-ACETIC ACID INDUCIBLE 2 (IAA2)	INDOLE-3-ACETIC ACID INDUCIBLE 2 (IAA2)	INDOLE-3-ACETIC ACID INDUCIBLE 2 (IAA2)
AT1G52830	INDOLE-3-ACETIC ACID 6 (IAA6)	INDOLE-3-ACETIC ACID 6 (IAA6)	INDOLE-3-ACETIC ACID 6 (IAA6)
AT3G23050	INDOLE-3-ACETIC ACID 7 (IAA7)	INDOLE-3-ACETIC ACID 7 (IAA7)	INDOLE-3-ACETIC ACID 7 (IAA7)
AT4G14550	INDOLE-3-ACETIC ACID INDUCIBLE 14 (IAA14)
AT1G80390	INDOLE-3-ACETIC ACID INDUCIBLE 15 (IAA15)	INDOLE-3-ACETIC ACID INDUCIBLE 15 (IAA15)	INDOLE-3-ACETIC ACID INDUCIBLE 15 (IAA15)
AT3G15540	INDOLE-3-ACETIC ACID INDUCIBLE 19 (IAA19)	INDOLE-3-ACETIC ACID INDUCIBLE 19 (IAA19)	INDOLE-3-ACETIC ACID INDUCIBLE 19 (IAA19)
AT2G46990	INDOLE-3-ACETIC ACID INDUCIBLE 20 (IAA20)	INDOLE-3-ACETIC ACID INDUCIBLE 20 (IAA20)	INDOLE-3-ACETIC ACID INDUCIBLE 20 (IAA20)
AT4G32280	INDOLE-3-ACETIC ACID INDUCIBLE 29 (IAA29)	INDOLE-3-ACETIC ACID INDUCIBLE 29 (IAA29)	INDOLE-3-ACETIC ACID INDUCIBLE 29 (IAA29)
AT3G62100	INDOLE-3-ACETIC ACID INDUCIBLE 30 (IAA30)
AT5G57420	INDOLE-3-ACETIC ACID INDUCIBLE 33 (IAA33)
AT4G14430	INDOLE-3-BUTYRIC ACID RESPONSE 10 (IBR10)	INDOLE-3-BUTYRIC ACID RESPONSE 10 (IBR10)	INDOLE-3-BUTYRIC ACID RESPONSE 10 (IBR10)
AT1G04550		INDOLE-3-ACETIC ACID INDUCIBLE 12 (IAA12)
AT3G04730		INDOLEACETIC ACID-INDUCED PROTEIN 16 (IAA16)
AT4G32540	YUCCA1 (YUC1)	YUCCA 1 (YUC1)	YUCCA 1 (YUC1)
AT4G13260	YUCCA2 (YUC2)	YUCCA2 (YUC2)	YUCCA2 (YUC2)
AT1G04610	YUCCA 3 (YUC3)
AT5G11320	YUCCA4 (YUC4)	YUCCA4 (YUC4)	YUCCA4 (YUC4)
AT5G43890	YUCCA5 (YUC5)	YUCCA5 (YUC5)	YUCCA5 (YUC5)
AT5G25620	YUCCA6 (YUC6)	YUCCA6 (YUC6)	YUCCA6 (YUC6)
AT4G28720	YUCCA 8 (YUC8)
AT1G04180	YUCCA 9 (YUC9)
AT2G38120	AUXIN RESISTANT 1 (AUX1)	AUXIN RESISTANT 1 (AUX1)	AUXIN RESISTANT 1 (AUX1)
AT1G04250	AUXIN RESISTANT 3 (AXR3)	AUXIN RESISTANT 3 (AXR3)	AUXIN RESISTANT 3 (AXR3)
AT1G34310	AUXIN RESPONSE FACTOR 12 (ARF12)	AUXIN RESPONSE FACTOR 12 (ARF12)	AUXIN RESPONSE FACTOR 12 (ARF12)
AT1G35540	AUXIN RESPONSE FACTOR 14 (ARF14)	AUXIN RESPONSE FACTOR 14 (ARF14)	AUXIN RESPONSE FACTOR 14 (ARF14)
AT1G35240	AUXIN RESPONSE FACTOR 20 (ARF20)	AUXIN RESPONSE FACTOR 20 (ARF20)	AUXIN RESPONSE FACTOR 20 (ARF20)
AT1G34410	AUXIN RESPONSE FACTOR 21 (ARF21)	AUXIN RESPONSE FACTOR 21 (ARF21)	AUXIN RESPONSE FACTOR 21 (ARF21)
AT1G43950	AUXIN RESPONSE FACTOR 23 (ARF23)	AUXIN RESPONSE FACTOR 23 (ARF23)	AUXIN RESPONSE FACTOR 23 (ARF23)
AT4G12550	AUXIN-INDUCED IN ROOT CULTURES 1 (AIR1)	AUXIN-INDUCED IN ROOT CULTURES 1 (AIR1)	AUXIN-INDUCED IN ROOT CULTURES 1 (AIR1)
AT3G07390	AUXIN-INDUCED IN ROOT CULTURES 3 (AIR3)
AT1G54990		AUXIN RESISTANT 4 (AXR4)
AT1G59750		AUXIN RESPONSE FACTOR 1 (ARF1)
AT5G62000		AUXIN RESPONSE FACTOR 2 (ARF2)
AT5G60450		AUXIN RESPONSE FACTOR 4 (ARF4)
AT1G35520		AUXIN RESPONSE FACTOR 15 (ARF15)
AT1G19220		AUXIN RESPONSE FACTOR 19 (ARF19)
AT1G34390		AUXIN RESPONSE FACTOR 22 (ARF22)
AT1G73590	PIN-FORMED 1 (PIN1)	PIN-FORMED 1 (PIN1)	PIN-FORMED 1 (PIN1)
AT5G16530	PIN-FORMED 5 (PIN5)	PIN-FORMED 5 (PIN5)	PIN-FORMED 5 (PIN5)
AT1G77110	PIN-FORMED 6 (PIN6)
AT5G15100	PIN-FORMED 8 (PIN8)
AT2G26700	PINOID2 (PID2)	PINOID2 (PID2)	PINOID2 (PID2)
AT1G70940		PIN-FORMED 3 (PIN3)
AT2G01420		PIN-FORMED 4 (PIN4)
AT1G23080		PIN-FORMED 7 (PIN7)
AT2G34650		PINOID (PID)
AT5G57090	ETHYLENE INSENSITIVE ROOT 1 (EIR1)	ETHYLENE INSENSITIVE ROOT 1 (EIR1)	ETHYLENE INSENSITIVE ROOT 1 (EIR1)
AT5G50080	ETHYLENE RESPONSE FACTOR 110 (ERF110)
AT2G47520	ETHYLENE RESPONSE FACTOR 71 (ERF71)
AT3G25730	ETHYLENE RESPONSE DNA BINDING FACTOR 3 (EDF3)	ETHYLENE RESPONSE DNA BINDING FACTOR 3 (EDF3)	ETHYLENE RESPONSE DNA BINDING FACTOR 3 (EDF3)
AT1G04370	ETHYLENE-RESPONSIVE ELEMENT BINDING FACTOR 14 (ERF14)
AT5G03280		ETHYLENE INSENSITIVE 2 (EIN2)
AT5G61600		ETHYLENE RESPONSE FACTOR 104 (ERF104)
AT3G20310		ETHYLENE RESPONSE FACTOR 7 (ERF7)
AT1G53170		ETHYLENE RESPONSE FACTOR 8 (ERF8)
AT1G04310		ETHYLENE RESPONSE SENSOR 2 (ERS2)
AT4G17500		ETHYLENE RESPONSIVE ELEMENT BINDING FACTOR 1 (ERF-1)
AT5G47220		ETHYLENE RESPONSIVE ELEMENT BINDING FACTOR 2 (ERF2)
AT1G50640		ETHYLENE RESPONSIVE ELEMENT BINDING FACTOR 3 (ERF3)
AT3G15210		ETHYLENE RESPONSIVE ELEMENT BINDING FACTOR 4 (ERF4)
AT4G17490		ETHYLENE RESPONSIVE ELEMENT BINDING FACTOR 6 (ERF6)
AT3G20770		ETHYLENE-INSENSITIVE3 (EIN3)
AT2G31230		ETHYLENE-RESPONSIVE ELEMENT BINDING FACTOR 15 (ERF15)
AT5G58550		ETO1-LIKE 2 (EOL2)
AT2G19500	CYTOKININ OXIDASE 2 (CKX2)
AT5G56970	CYTOKININ OXIDASE 3 (CKX3)
AT4G29740	CYTOKININ OXIDASE 4 (CKX4)	CYTOKININ OXIDASE 4 (CKX4)	CYTOKININ OXIDASE 4 (CKX4)
AT1G75450	CYTOKININ OXIDASE 5 (CKX5)	CYTOKININ OXIDASE 5 (CKX5)	CYTOKININ OXIDASE 5 (CKX5)
AT5G21482	CYTOKININ OXIDASE 7 (CKX7)	CYTOKININ OXIDASE 7 (CKX7)	CYTOKININ OXIDASE 7 (CKX7)
AT5G53290	CYTOKININ RESPONSE FACTOR 3 (CRF3)
AT2G47430	CYTOKININ-INDEPENDENT 1 (CKI1)
AT4G26150	CYTOKININ-RESPONSIVE GATA FACTOR 1 (CGA1)	CYTOKININ-RESPONSIVE GATA FACTOR 1 (CGA1)	CYTOKININ-RESPONSIVE GATA FACTOR 1 (CGA1)
AT4G02780	GA REQUIRING 1 (GA1)	GA REQUIRING 1 (GA1)	GA REQUIRING 1 (GA1)
AT5G56300	GIBBERELLIC ACID METHYLTRANSFERASE 2 (GAMT2)	GIBBERELLIC ACID METHYLTRANSFERASE 2 (GAMT2)	GIBBERELLIC ACID METHYLTRANSFERASE 2 (GAMT2)
AT5G51810	GIBBERELLIN 20 OXIDASE 2 (GA20OX2)	GIBBERELLIN 20 OXIDASE 2 (GA20OX2)	GIBBERELLIN 20 OXIDASE 2 (GA20OX2)
AT5G07200	GIBBERELLIN 20-OXIDASE 3 (GA20OX3)	GIBBERELLIN 20-OXIDASE 3 (GA20OX3)	GIBBERELLIN 20-OXIDASE 3 (GA20OX3)
AT1G60980	GIBBERELLIN 20-OXIDASE 4 (GA20OX4)
AT1G44090	GIBBERELLIN 20-OXIDASE 5 (GA20OX5)
AT1G47990	GIBBERELLIN 2-OXIDASE 4 (GA2OX4)	GIBBERELLIN 2-OXIDASE 4 (GA2OX4)	GIBBERELLIN 2-OXIDASE 4 (GA2OX4)
AT1G50960	GIBBERELLIN 2-OXIDASE 7 (GA2OX7)	GIBBERELLIN 2-OXIDASE 7 (GA2OX7)	GIBBERELLIN 2-OXIDASE 7 (GA2OX7)
AT4G21200	GIBBERELLIN 2-OXIDASE 8 (GA2OX8)	GIBBERELLIN 2-OXIDASE 8 (GA2OX8)	GIBBERELLIN 2-OXIDASE 8 (GA2OX8)
AT1G15550	GIBBERELLIN 3-OXIDASE 1 (GA3OX1)
AT1G80340	GIBBERELLIN 3-OXIDASE 2 (GA3OX2)	GIBBERELLIN 3-OXIDASE 2 (GA3OX2)	GIBBERELLIN 3-OXIDASE 2 (GA3OX2)
AT4G21690	GIBBERELLIN 3-OXIDASE 3 (GA3OX3)	GIBBERELLIN 3-OXIDASE 3 (GA3OX3)	GIBBERELLIN 3-OXIDASE 3 (GA3OX3)
AT1G80330	GIBBERELLIN 3-OXIDASE 4 (GA3OX4)
AT1G14920		GIBBERELLIC ACID INSENSITIVE (GAI)
AT3G05120		GA INSENSITIVE DWARF1A (GID1A)
AT3G63010		GA INSENSITIVE DWARF1B (GID1B)
AT3G16470	JASMONATE RESPONSIVE 1 (JR1)
AT3G55970	JASMONATE-REGULATED GENE 21 (JRG21)	JASMONATE-REGULATED GENE 21 (JRG21)	JASMONATE-REGULATED GENE 21 (JRG21)
AT1G19180	JASMONATE-ZIM-DOMAIN PROTEIN 1 (JAZ1)	JASMONATE-ZIM-DOMAIN PROTEIN 1 (JAZ1)	JASMONATE-ZIM-DOMAIN PROTEIN 1 (JAZ1)
AT5G13220	JASMONATE-ZIM-DOMAIN PROTEIN 10 (JAZ10)	JASMONATE-ZIM-DOMAIN PROTEIN 10 (JAZ10)	JASMONATE-ZIM-DOMAIN PROTEIN 10 (JAZ10)
AT1G48500	JASMONATE-ZIM-DOMAIN PROTEIN 4 (JAZ4)
AT1G19640	JASMONIC ACID CARBOXYL METHYLTRANSFERASE (JMT)	JASMONIC ACID CARBOXYL METHYLTRANSFERASE (JMT)	JASMONIC ACID CARBOXYL METHYLTRANSFERASE (JMT)
AT5G42750	BRI1 KINASE INHIBITOR 1 (BKI1)	BRI1 KINASE INHIBITOR 1 (BKI1)	BRI1 KINASE INHIBITOR 1 (BKI1)
AT1G03445	BRI1 SUPPRESSOR 1 (BSU1)	BRI1 SUPPRESSOR 1 (BSU1)	BRI1 SUPPRESSOR 1 (BSU1)
AT2G27210	BRI1 SUPPRESSOR 1 (BSU1)-LIKE 3 (BSL3)	BRI1 SUPPRESSOR 1 (BSU1)-LIKE 3 (BSL3)	BRI1 SUPPRESSOR 1 (BSU1)-LIKE 3 (BSL3)
AT4G33430	BRI1-ASSOCIATED RECEPTOR KINASE (BAK1)
AT4G30610		BRI1 SUPPRESSOR 1 (BRS1)
AT1G08420		BRI1 SUPPRESSOR 1 (BSU1)-LIKE 2 (BSL2)
AT2G25095	MICRORNA156A (MIR156A)	MICRORNA156A (MIR156A)	MICRORNA156A (MIR156A)
AT4G30972	MICRORNA156B (MIR156B)	MICRORNA156B (MIR156B)	MICRORNA156B (MIR156B)
AT4G31877	MICRORNA156C (MIR156C)	MICRORNA156C (MIR156C)	MICRORNA156C (MIR156C)
AT5G11977	MICRORNA156E (MIR156E)	MICRORNA156E (MIR156E)	MICRORNA156E (MIR156E)
AT5G26147	MICRORNA156F (MIR156F)	MICRORNA156F (MIR156F)	MICRORNA156F (MIR156F)
AT2G19425	MICRORNA156G (MIR156G)
AT1G66783	MICRORNA157A (MIR157A)
AT1G66795	MICRORNA157B (MIR157B)
AT3G18217	MICRORNA157C (MIR157C)	MICRORNA157C (MIR157C)	MICRORNA157C (MIR157C)
AT1G48742	MICRORNA157D (MIR157D)	MICRORNA157D (MIR157D)	MICRORNA157D (MIR157D)
AT1G55591	MICRORNA158B (MIR158B)	MICRORNA158B (MIR158B)	MICRORNA158B (MIR158B)
AT2G46255	MICRORNA159C (MIR159C)
AT2G39175	MICRORNA160A (MIR160A)	MICRORNA160A (MIR160A)	MICRORNA160A (MIR160A)
AT4G17788	MICRORNA160B (MIR160B)
AT2G47585	MICRORNA164A (MIR164A)	MICRORNA164A (MIR164A)	MICRORNA164A (MIR164A)
AT5G01747	MICRORNA164B (MIR164B)	MICRORNA164B (MIR164B)	MICRORNA164B (MIR164B)
AT5G27807	MICRORNA164C (MIR164C)
AT1G01183	MICRORNA165A (MIR165A)	MICRORNA165A (MIR165A)	MICRORNA165A (MIR165A)
AT4G00885	MICRORNA165B (MIR165B)	MICRORNA165B (MIR165B)	MICRORNA165B (MIR165B)
AT2G46685	MICRORNA166A (MIR166A)	MICRORNA166A (MIR166A)	MICRORNA166A (MIR166A)
AT3G61897	MICRORNA166B (MIR166B)	MICRORNA166B (MIR166B)	MICRORNA166B (MIR166B)
AT5G41905	MICRORNA166E (MIR166E)	MICRORNA166E (MIR166E)	MICRORNA166E (MIR166E)
AT5G63715	MICRORNA166G (MIR166G)	MICRORNA166G (MIR166G)	MICRORNA166G (MIR166G)
AT3G22886	MICRORNA167A (MIR167A)	MICRORNA167A (MIR167A)	MICRORNA167A (MIR167A)
AT3G04765	MICRORNA167C (MIR167C)
AT1G31173	MICRORNA167D (MIR167D)	MICRORNA167D (MIR167D)	MICRORNA167D (MIR167D)
AT5G24825	MICRORNA169B (MIR169B)
AT5G39635	MICRORNA169C (MIR169C)
AT1G53683	MICRORNA169D (MIR169D)
AT1G53687	MICRORNA169E (MIR169E)	MICRORNA169E (MIR169E)	MICRORNA169E (MIR169E)
AT3G14385	MICRORNA169F (MIR169F)	MICRORNA169F (MIR169F)	MICRORNA169F (MIR169F)
AT3G26812	MICRORNA169I (MIR169I)
AT3G26813	MICRORNA169J (MIR169J)
AT3G26815	MICRORNA169K (MIR169K)
AT3G26816	MICRORNA169L (MIR169L)
AT3G26818	MICRORNA169M (MIR169M)	MICRORNA169M (MIR169M)	MICRORNA169M (MIR169M)
AT3G26819	MICRORNA169N (MIR169N)
AT3G51375	MICRORNA171A (MIR171A)
AT1G62035	MICRORNA171C (MIR171C)
AT2G28056	MICRORNA172A (MIR172A)	MICRORNA172A (MIR172A)	MICRORNA172A (MIR172A)
AT5G04275	MICRORNA172B (MIR172B)	MICRORNA172B (MIR172B)	MICRORNA172B (MIR172B)
AT3G11435	MICRORNA172C (MIR172C)	MICRORNA172C (MIR172C)	MICRORNA172C (MIR172C)
AT3G55512	MICRORNA172D (MIR172D)	MICRORNA172D (MIR172D)	MICRORNA172D (MIR172D)
AT4G23713	MICRORNA319A (MIR319A)	MICRORNA319A (MIR319A)	MICRORNA319A (MIR319A)
AT5G41663	MICRORNA319B (MIR319B)	MICRORNA319B (MIR319B)	MICRORNA319B (MIR319B)
AT2G40805	MICRORNA319C (MIR319C)	MICRORNA319C (MIR319C)	MICRORNA319C (MIR319C)
AT1G20375	MICRORNA394A (MIR394A)	MICRORNA394A (MIR394A)	MICRORNA394A (MIR394A)
AT1G76135	MICRORNA394B (MIR394B)	MICRORNA394B (MIR394B)	MICRORNA394B (MIR394B)
AT1G26973	MICRORNA395A (MIR395A)
AT1G69792	MICRORNA395D (MIR395D)
AT1G69795	MICRORNA395E (MIR395E)
AT1G69797	MICRORNA395F (MIR395F)
AT2G10606	MICRORNA396A (MIR396A)	MICRORNA396A (MIR396A)	MICRORNA396A (MIR396A)
AT4G05105	MICRORNA397A (MIR397A)
AT1G63005	MICRORNA399B (MIR399B)
AT2G34202	MICRORNA399D (MIR399D)
AT2G34204	MICRORNA399E (MIR399E)
AT2G34208	MICRORNA399F (MIR399F)
AT1G62355	MICRORNA413 (MIR413)	MICRORNA413 (MIR413)	MICRORNA413 (MIR413)
AT1G67195	MICRORNA414 (MIR414)	MICRORNA414 (MIR414)	MICRORNA414 (MIR414)
AT2G32273	MICRORNA417 (MIR417)
AT4G03455	MICRORNA447B (MIR447B)
AT1G60073	MICRORNA774A (MIR774A)	MICRORNA774A (MIR774A)	MICRORNA774A (MIR774A)
AT2G41616	MICRORNA778A (MIR778A)	MICRORNA778A (MIR778A)	MICRORNA778A (MIR778A)
AT4G14811	MICRORNA780A (MIR780A)
AT4G03039	MICRORNA826A (MIR826A)	MICRORNA826A (MIR826A)	MICRORNA826A (MIR826A)
AT4G10345	MICRORNA832A (MIR832A)
AT1G78478	MICRORNA833A (MIR833A)
AT4G13564	MICRORNA841A (MIR841A)
AT4G23387	MICRORNA845A (MIR845A)	MICRORNA845A (MIR845A)	MICRORNA845A (MIR845A)
AT4G23375	MICRORNA845B (MIR845B)
AT4G13493	MICRORNA850A (MIR850A)
AT1G71002	MICRORNA858A (MIR858A)	MICRORNA858A (MIR858A)	MICRORNA858A (MIR858A)
AT1G60072	MICRORNA859A (MIR859A)	MICRORNA859A (MIR859A)	MICRORNA859A (MIR859A)
AT4G13494	MICRORNA863A (MIR863A)
AT5G40384	MICRORNA866A (MIR866A)
AT5G39693	MICRORNA869A (MIR869A)	MICRORNA869A (MIR869A)	MICRORNA869A (MIR869A)
AT5G10945		MICRORNA156D (MIR156D)
AT5G55835		MICRORNA156H (MIR156H)
AT1G66725		MICRORNA163 (MIR163)
AT5G08712		MICRORNA166C (MIR166C)
AT5G45307		MICRORNA168B (MIR168B)
AT5G14565		MICRORNA398C (MIR398C)
AT4G05508		MICRORNA405D (MIR405D)
AT2G47015		MICRORNA408 (MIR408)
AT1G31290	ARGONAUTE 3 (AGO3)	ARGONAUTE 3 (AGO3)	ARGONAUTE 3 (AGO3)
AT2G27880	ARGONAUTE 5 (AGO5)	ARGONAUTE 5 (AGO5)	ARGONAUTE 5 (AGO5)
AT1G69440	ARGONAUTE7 (AGO7)	ARGONAUTE7 (AGO7)	ARGONAUTE7 (AGO7)
AT5G21150	ARGONAUTE 9 (AGO9)	ARGONAUTE 9 (AGO9)	ARGONAUTE 9 (AGO9)
AT5G43810	ARGONAUTE 10 (AGO10)	ARGONAUTE 10 (AGO10)	ARGONAUTE 10 (AGO10)
AT2G27380	EXTENSIN PROLINE-RICH 1 (EPR1)
AT1G21310	EXTENSIN 3 (EXT3)	EXTENSIN 3 (EXT3)	EXTENSIN 3 (EXT3)
AT1G76930	EXTENSIN 4 (EXT4)	EXTENSIN 4 (EXT4)	EXTENSIN 4 (EXT4)
AT1G12090	EXTENSIN-LIKE PROTEIN (ELP)	EXTENSIN-LIKE PROTEIN (ELP)	EXTENSIN-LIKE PROTEIN (ELP)
AT5G05290	EXPANSIN A2 (EXPA2)
AT3G29030	EXPANSIN A5 (EXPA5)	EXPANSIN A5 (EXPA5)	EXPANSIN A5 (EXPA5)
AT1G12560	EXPANSIN A7 (EXPA7)	EXPANSIN A7 (EXPA7)	EXPANSIN A7 (EXPA7)
AT2G40610	EXPANSIN A8 (EXPA8)
AT5G02260	EXPANSIN A9 (EXPA9)	EXPANSIN A9 (EXPA9)	EXPANSIN A9 (EXPA9)
AT3G15370	EXPANSIN A12 (EXPA12)
AT5G56320	EXPANSIN A14 (EXPA14)
AT1G62980	EXPANSIN A18 (EXPA18)
AT5G39260	EXPANSIN A21 (EXPA21)
AT5G39270	EXPANSIN A22 (EXPA22)
AT5G39280	EXPANSIN A23 (EXPA23)
AT5G39310	EXPANSIN A24 (EXPA24)	EXPANSIN A24 (EXPA24)	EXPANSIN A24 (EXPA24)
AT5G39300	EXPANSIN A25 (EXPA25)
AT5G39290	EXPANSIN A26 (EXP26)
AT1G65680	EXPANSIN B2 (EXPB2)
AT2G45110	EXPANSIN B4 (EXPB4)
AT4G17030	EXPANSIN-LIKE B1 (EXLB1)
AT3G03220		EXPANSIN A13 (EXPA13)
AT2G03090		EXPANSIN A15 (EXPA15)
AT2G28950		EXPANSIN A6 (EXPA6)
AT2G20750		EXPANSIN B1 (EXPB1)
