# Supplementary material for: EMF1 and PRC2 Cooperate to Repress Key Regulators of Arabidopsis Development
Source: PLoS Genet. 2012 Mar 22;8(3):e1002512. doi: 10.1371/journal.pgen.1002512 (PMC3310727; doi:10.1371/journal.pgen.1002512)
Supplement: Table S5 — Percent representation of 9 functional GO categories of EMF1_K27 genes shown in Figure 5C. (XLS) [file pgen.1002512.s009.xls]

## Sheet: p-value and % of Figure 5B
Table S5. Percent of representation of 9 Functional GO categories shown in Figure 5C (Dataset based on TAIR 8)
Percent of the 9 GO Categories in the Genome
Function	Category	GO ID	No. of genes in the genome	No. of category genes in the genome	% of category genes in the genome
Biological Function	Developmental processes	GO:0007275	28244	2309	8.18098
	Transcription	GO:0006350		2178	7.71684
	Cell organization and biogenesis	GO:0016043		1667	5.90632
Molecular Function	DNA or RNA binding	GO:0003677, GO:0003723	28244	3635	12.8791
	Transcription factor activity	GO:0003700		2200	7.79478
	Kinase activity	GO:0016301		1676	5.93821
Cellular Function	Nucleus	GO:0005634	28244	3599	12.7516
	Cytosol	GO:0005829		1063	3.7663
	Chloroplast	GO:0009507		4028	14.2715
Percent of GO Cateogry Genes in the 7751 K27 Genes
Function	Category	GO ID	No. of genes in the genome	No. of genes in K27 (7751)	Ratio(log)	p-value	% of K27 genes
Biological Function	Developmental processes	GO:0007275	2309	491	-0.367983	4.89091e-10	6.33
	Transcription	GO:0006350	2178	676	0.177581	0.000112289	8.72146
	Cell organization and biogenesis	GO:0016043	1667	234	-0.967184	0	3.01897
Molecular Function	DNA or RNA binding	GO:0003677, GO:0003723	3635	541	-0.882765	0	6.97974
	Transcription factor activity	GO:0003700	2200	735	0.283803	2.38391e-08	9.48265
	Kinase activity	GO:0016301	1676	247	-0.896949	0	3.18669
Cellular Function	Nucleus	GO:0005634	3599	606	-0.704716	0	7.81835
	Cytosol	GO:0005829	1063	79	-1.88466	0	1.01922
	Chloroplast	GO:0009507	4028	378	-1.54812	0	4.87679
Percent of GO Category Genes in the 3230 EMF1_K27 Genes
Function	Category	GO ID	No. of genes in the genome	No. of genes in EMF1_K27 (3230)	Ratio(log)	p-value	% of EMF1_K27 genes
Biological Function	Developmental processes	GO:0007275	2309	306	0.212674	0.000960257	9.47368
	Transcription	GO:0006350	2178	436	0.807734	0	13.4985
	Cell organization and biogenesis	GO:0016043	1667	115	-0.72921	9.22005e-10	3.56037
Molecular Function	DNA or RNA binding	GO:0003677, GO:0003723	3635	332	-0.324362	2.55181e-06	10.2786
	Transcription factor activity	GO:0003700	2200	516	1.03628	0	15.9752
	Kinase activity	GO:0016301	1676	61	-1.65173	0	1.88854
Cellular Function	Nucleus	GO:0005634	3599	393	-0.0666565	0.0131405	12.1672
	Cytosol	GO:0005829	1063	54	-1.1707	2.63794e-12	1.67183
	Chloroplast	GO:0009507	4028	192	-1.26255	0	5.94427
Percent of GO Category Genes in the 1845 Group I Genes
Function	Category	GO ID	No. of gene in the genome	No. of gene in Group I (1845)	Ratio(log)	p-value	% of Group I gene
Biological Function	Developmental processes	GO:0007275	2309	223	0.564099	7.95916e-09	12.0867
	Ttranscription	GO:0006350	2178	306	1.10485	0	16.5854
	Cell organization and biogenesis	GO:0016043	1667	59	-0.884144	5.6112e-08	3.19783
Molecular Function	DNA or RNA binding	GO:0003677, GO:0003723	3635	231	-0.0397389	0.024018	12.5203
	Transcription factor activity	GO:0003700	2200	368	1.35653	0	19.9458
	Kinase activity	GO:0016301	1676	30	-1.86766	0	1.62602
Cellular Function	Nucleus	GO:0005634	3599	283	0.26753	0.000243499	15.3388
	Cytosol	GO:0005829	1063	32	-1.11767	2.2603e-07	1.73442
	Chloroplast	GO:0009507	4028	86	-1.61333	0	4.66125
Percent of GO Category Genes in the 1385 Group II Genes
Function	Category	GO ID	No. of gene in the Genome	No. of genes in Group II (1385)	Ratio(log)	p-value	% of Group II gene
Biological Function	Developmental processes	GO:0007275	2309	83	-0.448026	0.000510457	5.99278
	Ttranscription	GO:0006350	2178	130	0.283566	0.00332013	9.38628
	Cell organization and biogenesis	GO:0016043	1667	56	-0.545697	0.000555403	4.04332
Molecular Function	DNA or RNA binding	GO:0003677, GO:0003723	3635	101	-0.819542	9.26375e-11	7.29242
	Transcription factor activity	GO:0003700	2200	148	0.456152	4.13207e-05	10.6859
	Kinase activity	GO:0016301	1676	31	-1.40662	5.63376e-11	2.23827
Cellular Function	Nucleus	GO:0005634	3599	110	-0.682034	1.95271e-08	7.94224
	Cytosol	GO:0005829	1063	22	-1.24451	1.2199e-06	1.58845
	Chloroplast	GO:0009507	4028	106	-0.897941	3.115e-13	7.65343
Percent of GO Category Genes in the 2303 EMF1_no_K27 Genes
Function	Category	GO ID	No. of genes in the genome	No. of genes in EMF1_no_K27 (2303)	Ratio(log)	p-value	% of EMF_no_K27 genes
Biological Function	Developmental processes	GO:0007275	2309	181	-0.0568485	0.025706	7.85931
	Ttranscription	GO:0006350	2178	191	0.104999	0.0176096	8.29353
	Cell organization and biogenesis	GO:0016043	1667	108	-0.331793	0.0017484	4.68954
Molecular Function	DNA or RNA binding	GO:0003677, GO:0003723	3635	267	-0.150686	0.00540022	11.5936
	Transcription factor activity	GO:0003700	2200	216	0.267958	0.000815001	9.37907
	Kinase activity	GO:0016301	1676	126	-0.117168	0.0231731	5.47112
Cellular Function	Nucleus	GO:0005634	3599	312	0.0883799	0.0127226	13.5475
	Cytosol	GO:0005829	1063	98	0.177142	0.0198078	4.25532
	Chloroplast	GO:0009507	4028	392	0.25522	6.17499e-05	17.0213
