# Supplementary material for: EMF1 and PRC2 Cooperate to Repress Key Regulators of Arabidopsis Development
Source: PLoS Genet. 2012 Mar 22;8(3):e1002512. doi: 10.1371/journal.pgen.1002512 (PMC3310727; doi:10.1371/journal.pgen.1002512)
Supplement: Table S6 — Select EMF1_K27 genes coordinately regulated by EMF1 and PRC2. (XLS) [file pgen.1002512.s010.xls]

## Sheet: Sheet2
Table S6. Select EMF1_K27 genes coordinately regulated by EMF1 and PRC2
		Up-regulated genes
Gene Name	Gene ID	aemf1		emf2 or fie
		GeneChip (Ge) or NimbleGen (Ni)	Group	GeneChip (Ge) or NimbleGen (Ni)
ABA INSENSITIVE 3 (ABI3)	AT3G24650	Ni	I	bfie (Ni)
ABA INSENSITIVE 4 (ABI4)	AT2G40220	Ni	I	fie (Ni)
AGAMOUS (AG)	AT4G18960	Ni	I	cemf2 (Ge)
AGAMOUS-LIKE 14 (AGL14)	AT4G11880	Ni	I	fie (Ni)
AGAMOUS-LIKE 15 (AGL15)	AT5G13790	Ni	I
AGAMOUS-LIKE 42 (AGL42)	AT5G62165	Ni	I	demf2 (Ni), fie (Ni)
AGAMOUS-LIKE 71 (AGL71)	AT5G51870	Ni	I	emf2 (Ni), fie (Ni)
AINTEGUMENTA-LIKE 5 (AIL5)	AT5G57390	Ni	I	fie (Ni)
AINTEGUMENTA-LIKE 6 (AIL6)	AT5G10510	Ni	I	fie (Ni)
APETALA 3 (AP3)	AT3G54340	Ni	I	emf2 (Ge), emf2 (Ni), fie (Ni)
APETALA1 (AP1)	AT1G69120	Ni	I	emf2 (Ge), emf2 (Ni), fie (Ni)
ARGONAUTE 3 (AGO3)	AT1G31290	Ni	II	emf2 (Ni)
ARGONAUTE 5 (AGO5)	AT2G27880	Ni	I
ARGONAUTE 9 (AGO9)	AT5G21150	Ni	I	emf2 (Ni), fie (Ni)
ARGONAUTE7 (AGO7)	AT1G69440	Ni	II	emf2 (Ni)
Lipid-transfer protein (LTP)	AT4G12490	Ni	I
Lipid-transfer protein (LTP)	AT4G12500	Ni	II	emf2 (Ge), fie (Ni)
Lipid-transfer protein (LTP)	AT1G62500	Ni	II	emf2 (Ge), emf2 (Ni), fie (Ni)
Lipid-transfer protein (LTP)	AT4G15160	Ni	II	emf2 (Ge), emf2 (Ni), fie (Ni)
Lipid-transfer protein (LTP)	AT3G18280	Ni	II	emf2 (Ge), emf2 (Ni), fie (Ni)
Lipid-transfer protein (LTP)	AT1G62510	Ni	I
BRANCHED 1 (BRC1)	AT3G18550	Ni	I	emf2 (Ni), fie (Ni)
CRUCIFERIN 3 (CRU3)	AT4G28520	Ni	II	emf2 (Ni), fie (Ni)
CRUCIFERINA (CRA1)	AT5G44120	Ni	II	fie (Ni)
CUP SHAPED COTYLEDON3 (CUC3)	AT1G76420	Ni	II	emf2 (Ni), fie (Ni)
CUP-SHAPED COTYLEDON 2 (CUC2)	AT5G53950	Ni	I	fie (Ni)
Lipid-transfer protein (LTP)	AT1G70250	Ni	I	emf2 (Ni), fie (Ni)
GIBBERELLIN 20-OXIDASE 3 (GA20OX3)	AT5G07200	Ni	I	fie (Ni)
JASMONATE-ZIM-DOMAIN PROTEIN 1 (JAZ1)	AT1G19180	Ni	II	emf2 (Ge), emf2 (Ni), fie (Ni)
KNOTTED1-LIKE HOMEOBOX GENE 4 (KNAT4)	AT5G11060	Ni	I	emf2 (Ge), emf2 (Ni)
KNOTTED-LIKE FROM ARABIDOPSIS THALIANA (KNAT1)	AT4G08150	Ni	I	emf2 (Ni), fie (Ni)
KNOTTED-LIKE HOMEOBOX OF ARABIDOPSIS THALIANA 7 (KNAT7)	AT1G62990	Ni	I
LATERAL ROOT PRIMORDIUM 1 (LRP1)	AT5G12330	Ni	I	emf2 (Ni), fie (Ni)
MICRORNA166A (MIR166A)	AT2G46685	Ni	I
MICRORNA166E (MIR166E)	AT5G41905	Ni	II
MICRORNA172D (MIR172D)	AT3G55512	Ni	I
OLEOSIN 4 (OLEO4)	AT3G27660	Ni	II	emf2 (Ni), fie (Ni)
PISTILLATA (PI)	AT5G20240	Ni	I	emf2 (Ge), emf2 (Ni), fie (Ni)
Lipid-transfer protein (LTP)	AT4G22470	Ni	I	emf2 (Ni)
SEED STORAGE ALBUMIN 1 (SESA1)	AT4G27140	Ni	II	emf2 (Ni), fie (Ni)
SEEDSTICK (STK)	AT4G09960	Ni	I	emf2 (Ge), emf2 (Ni), fie (Ni)
SEPALLATA 2 (SEP2)	AT3G02310	Ni	I	emf2 (Ge), emf2 (Ni), fie (Ni)
SEPALLATA1 (SEP1)	AT5G15800	Ni	I	emf2 (Ge), emf2 (Ni), fie (Ni)
SEPALLATA3 (SEP3)	AT1G24260	Ni	I	emf2 (Ge), emf2 (Ni), fie (Ni)
SHATTERPROOF 2 (SHP2)	AT2G42830	Ni	I	emf2 (Ge), emf2 (Ni), fie (Ni)
SHOOT MERISTEMLESS (STM)	AT1G62360	Ni	I	emf2 (Ge), emf2 (Ni)
TCP DOMAIN PROTEIN 17 (tcp17)	AT5G08070	Ni	I	emf2 (Ge), emf2 (Ni)
TRANSPARENT TESTA16 (TT16)	AT5G23260	Ni	I	emf2 (Ge)
WUSCHEL RELATED HOMEOBOX 2 (WOX2)	AT5G59340	Ni	I	fie (Ni)
BEL1-LIKE HOMEODOMAIN 8 (BLH8)	AT2G27990	Ni	I	emf2 (Ge), fie (Ni)
HOMEOBOX PROTEIN 21 (HB21)	AT2G18550	Ni	I	emf2 (Ge), emf2 (Ni), fie (Ni)
FLOWERING LOCUS C (FLC)	AT5G10140	Ge	I	emf2 (Ge)
KANADI1 (KAN1)	AT5G16560	Ge	I
KANADI2 (KAN2)	AT1G32240	Ge	I	emf2 (Ge)
WUSHEL RELATED HOMEOBOX11 (WOX11)	AT3G03660	Ge	I
WUSHEL RELATED HOMEOBOX12 (WOX12)	AT5G17810	Ge	I
WUSHEL RELATED HOMEOBOX8 (WOX8)	AT5G45980	Ge	I
YUCCA4 (YUC4)	AT5G11320	Ge	I	fie (Ni)
SHATTERPROOF1 (SHP1)	At3g58780	Ge	I	emf2 (Ge), fie (Ni)
ULTRAPETALA1 (ULT1)	At4g28190	Ge	I	*fie (Ni)
BLADE ON PETIOLE 1 (BOP1)	AT3G57130	Ge	I	fie (Ni)
AUXIN RESPONSE FACTOR 21 (ARF21)	AT1G34410	Ge	II
AUXIN RESPONSE FACTOR 23 (ARF23)	AT1G43950	Ge	II
CLAVATA3/ESR-RELATED 21 (CLE21)	AT5G64800	Ge	II	emf2 (Ge)
EXTENSIN 4 (EXT4)	AT1G76930	Ge	II	emf2 (Ge), emf2 (Ni), fie (Ni)
GIBBERELLIN 20-OXIDASE 2 (GA20OX2)	AT5G51810	Ge	II	emf2 (Ge)
ARGONAUTE 10 (AGO10)	AT5G43810	Ge	I	emf2 (Ge)
a EMF1_K27 genes up-regulated in emf1 mutants were identified using the NimbleGen data and previously published GeneChIP data
(Kim et al., 2010). Genes up-regulated in emf1 were compared with those up-regulated in emf2 or fie from the current NimbleGen
or previously published data to identify those which were coordinately repressed by EMF1 and EMF2 or FIE, as shown in the
last column. Y and N mean Yes and No, respectively.
bUp-regulated genes in fie mutant from NimbleGen data
cUp-regulated genes in emf2 mutant from NimbleGen data
dUp-regulated genes in emf2 mutant from GeneChip data
*ULT1 gene up-regulattion in fie is reported in Bouyer et al., 2011 reported
