# Supplementary material for: EMF1 and PRC2 Cooperate to Repress Key Regulators of Arabidopsis Development
Source: PLoS Genet. 2012 Mar 22;8(3):e1002512. doi: 10.1371/journal.pgen.1002512 (PMC3310727; doi:10.1371/journal.pgen.1002512)
Supplement: Table S7 — Primer sequences used in ChIP-PCR experiments. (XLS) [file pgen.1002512.s011.xls]

## Sheet: Sheet1
Table S7. Primer sequences used in ChIP-PCR experiments
Gene ID	Gene	Primer	Sequence
At1g80130	TPR-like superfamily protein	At1g80130 F	GAGGACGCTACCGACACGTATTA
		At1g80130 R	CACGTGGATGGATCTTCAACTTAT
At4g27140	At2S1	At2S1-F	CACGTGAACTCCATGCAAGTCT
		At2S1-R	ATGGG GTTAG TGGCG TCATC
AT4G08940	Ubiquitin carboxiy-terminal hydrolase family protein	AT4G08940 F	GGCTT CGTTT CTTCT CAAGA ACC
		AT4G08940 R	AA CGAGT GATTC CAAGT GTGGG
At5g07200	GA20OX3	GA200X3 F	TG GTTAG AGATG TTGGG TCGCA
		GA200X3 R	AT CAAGA ATACG CGGAG GCCAT
At2g40000	HSPRO2	HSPRO2-F	CATCT CCGAT CTCAT GTTCA GC
		HSPRO2-R	GT TCCAT TCACG GTGGT TGATG
At3g23050	IAA7	IAA7 F	CGGCC AACTT ATGAA CCTCA AG
		IAA7 R	TAAGG GTAGT CTTCT CCTTG GG
At1g23380	KANT6	KNAT6-F	CAT TCACA GATTC TCTGG ATCGG
		KNAT6-R	CTCCC TACTC TTGTT CTCAG AT
At1g62500	LTP	LTP-F	AACAC CCATA CAAGA GTCAC GG
		LTP-R	AGTAC AAGGA GTGCA AGCTT GG
At1g65330	PHE1	PHE1-F	TACGG ATGAC CGCAC ATGCG T
		pHE1-R	AA CCATC CTCCT CATGC TAACA
AT4g18390	TCP2	TCP2-F	AT GGCGA CGTTG TGGAT AACGA
		TCP2-R	AGAAT TGAAG AGCGG TGGAG AC
